# Supplementary material for: Targeted assemblies of cas1 suggest CRISPR-Cas’s response to soil warming
Source: ISME J. 2020 Mar 27;14(7):1651–62. doi: 10.1038/s41396-020-0635-1 (PMC7305122; doi:10.1038/s41396-020-0635-1)
Supplement: Supplementary file 3 — Supplementary T2 [file 41396_2020_635_MOESM3_ESM.xlsx]

## Sheet: Sheet1
		Bowtie_Mapping		Blast_results
Model_used	QuerySequence_ID	Target_Cas1_genome	Bowtie_Matched_Cas1 region	SubjectSequence_ID	Identity%	Mismatch	gapopen	q_start	q_end	s_start	s_end	e_value	bit_score	q_coverage	ac_Best_hit	Best_hit_Lineage	ac_target_Cas1	target_Cas1_host_Lineage
M1	SR_new_IF_contig_0_contig_1	NC_010465.1	NC_010465.1:1824492-1825478	gi|1114655681|ref|WP_072085047.1|	100	0	0	1	305	17	321	0	635	100	WP_072085047.1	Bacteria; Proteobacteria; Gammaproteobacteria; Enterobacterales; Yersiniaceae; Yersinia	WP_072080408.1	Bacteria; Proteobacteria; Gammaproteobacteria; Enterobacterales; Yersiniaceae; Yersinia
M1	SR_new_IF_contig_14_contig_15	NC_009436.1	NC_009436.1:1536099-1537076	gi|500913083|ref|WP_012016801.1|	100	0	0	1	304	16	319	0	642	100	WP_012016801.1	Bacteria; Proteobacteria; Gammaproteobacteria; Enterobacterales; Enterobacteriaceae; Enterobacter	WP_012016801.1	Bacteria; Proteobacteria; Gammaproteobacteria; Enterobacterales; Enterobacteriaceae; Enterobacter
M1	SR_new_IF_contig_1882_contig_1883	NC_016901.1	NC_016901.1:c3941314-3940337	gi|501152737|ref|WP_012197496.1|	100	0	0	1	299	14	312	0	628	100	WP_012197496.1	Bacteria; Proteobacteria; Gammaproteobacteria; Alteromonadales; Shewanellaceae; Shewanella	WP_012197496.1	Bacteria; Proteobacteria; Gammaproteobacteria; Alteromonadales; Shewanellaceae; Shewanella
M1	SR_new_IF_contig_2_contig_3	NC_006371.1	NC_006371.1:c2196031-2195036	gi|499541192|ref|WP_011221975.1|	100	0	0	1	303	14	316	0	634	100	WP_011221975.1	Bacteria; Proteobacteria; Gammaproteobacteria; Vibrionales; Vibrionaceae; Photobacterium	WP_011221975.1	Bacteria; Proteobacteria; Gammaproteobacteria; Vibrionales; Vibrionaceae; Photobacterium
M1	SR_new_IF_contig_2122_contig_2123	NC_009053.1	NC_009053.1:c235596-234640	gi|491795015|ref|WP_005603457.1|	100	0	0	1	297	17	313	0	617	100	WP_005603457.1	Bacteria; Proteobacteria; Gammaproteobacteria; Pasteurellales; Pasteurellaceae; Actinobacillus	WP_005600274.1	Bacteria; Proteobacteria; Gammaproteobacteria; Pasteurellales; Pasteurellaceae; Actinobacillus
M1	SR_new_IF_contig_4_contig_5	NC_017857.3	NC_017857.3:c2426107-2425148	gi|504520662|ref|WP_014707764.1|	100	0	0	1	299	12	310	0	624	100	WP_014707764.1	Bacteria; Proteobacteria; Gammaproteobacteria; Thiotrichales; Piscirickettsiaceae; Methylophaga	WP_014707764.1	Bacteria; Proteobacteria; Gammaproteobacteria; Thiotrichales; Piscirickettsiaceae; Methylophaga
M1	SR_new_IF_contig_6_contig_7	NC_008786.1	NC_008786.1:c1636021-1635032	gi|500133222|ref|WP_011809227.1|	100	0	0	1	304	14	317	0	624	100	WP_011809227.1	Bacteria; Proteobacteria; Betaproteobacteria; Burkholderiales; Comamonadaceae; Verminephrobacter	WP_011809227.1	Bacteria; Proteobacteria; Betaproteobacteria; Burkholderiales; Comamonadaceae; Verminephrobacter
M1	SR_new_IF_contig_8_contig_9	NC_008782.1	NC_008782.1:c512759-511755	gi|500127944|ref|WP_011803949.1|	100	0	0	1	304	14	317	0	624	100	WP_011803949.1	Bacteria; Proteobacteria; Betaproteobacteria; Burkholderiales; Comamonadaceae; Acidovorax	WP_011803949.1	Bacteria; Proteobacteria; Betaproteobacteria; Burkholderiales; Comamonadaceae; Acidovorax
M2	SR_new_IE_contig_0_contig_1	NC_000913.3	NC_000913.3:c2879772-2878855	gi|1227483554|pdb|5VVK|A	100	0	0	1	273	15	287	0	553	100	5VVK	Escherichia coli K-12	NP_417235.1	Bacteria; Proteobacteria; Gammaproteobacteria; Enterobacterales; Enterobacteriaceae; Escherichia
M2	SR_new_IE_contig_10_contig_11	NC_010814.1	NC_010814.1:c2644013-2643102	gi|189421790|gb|ACD96188.1|	100	0	0	1	274	14	287	0	553	100	ACD96188.1	Bacteria; Proteobacteria; Deltaproteobacteria; Desulfuromonadales; Geobacteraceae; Geobacter	WP_041243395.1	Bacteria; Proteobacteria; Deltaproteobacteria; Desulfuromonadales; Geobacteraceae; Geobacter
M2	SR_new_IE_contig_12_contig_13	NC_009439.1	NC_009439.1:c4141100-4140213	gi|754143724|ref|WP_041772964.1|	100	0	0	1	273	2	274	0	556	100	WP_041772964.1	Bacteria; Proteobacteria; Gammaproteobacteria; Pseudomonadales; Pseudomonadaceae; Pseudomonas	WP_041772964.1	Bacteria; Proteobacteria; Gammaproteobacteria; Pseudomonadales; Pseudomonadaceae; Pseudomonas
M2	SR_new_IE_contig_124_contig_125	NC_010572.1	NC_010572.1:4151268-4152227	gi|501348339|ref|WP_012379974.1|	100	0	0	1	264	20	283	0	537	100	WP_012379974.1	Bacteria; Actinobacteria; Streptomycetales; Streptomycetaceae; Streptomyces	WP_012379974.1	Bacteria; Actinobacteria; Streptomycetales; Streptomycetaceae; Streptomyces
M2	SR_new_IE_contig_132_contig_133	NC_007356.1	NC_007356.1:c1204091-1203162	gi|499629150|ref|WP_011309884.1|	100	0	0	1	266	10	275	0	547	100	WP_011309884.1	Bacteria; Chloroflexi; Dehalococcoidia; Dehalococcoidales; Dehalococcoidaceae; Dehalococcoides	WP_011309884.1	Bacteria; Chloroflexi; Dehalococcoidia; Dehalococcoidales; Dehalococcoidaceae; Dehalococcoides
M2	SR_new_IE_contig_14_contig_15	NC_003155.5	NC_003155.5:c8984927-8984010	gi|29611204|dbj|BAC75248.1|	100	0	0	1	277	31	307	0	564	100	BAC75248.1	Bacteria; Actinobacteria; Streptomycetales; Streptomycetaceae; Streptomyces	WP_063773990.1	Bacteria; Actinobacteria; Streptomycetales; Streptomycetaceae; Streptomyces
M2	SR_new_IE_contig_148_contig_149	NC_002977.6	NC_002977.6:c973458-972568	gi|499262699|ref|WP_010960239.1|	100	0	0	1	274	18	291	0	556	100	WP_010960239.1	Bacteria; Proteobacteria; Gammaproteobacteria; Methylococcales; Methylococcaceae; Methylococcus	WP_010960239.1	Bacteria; Proteobacteria; Gammaproteobacteria; Methylococcales; Methylococcaceae; Methylococcus
M2	SR_new_IE_contig_192_contig_193	NC_009457.1	NC_009457.1:2834914-2835789	gi|446974511|ref|WP_001051767.1|	100	0	0	1	266	19	284	0	556	100	WP_001051767.1	Bacteria; Proteobacteria; Gammaproteobacteria; Vibrionales; Vibrionaceae; Vibrio	WP_001051767.1	Bacteria; Proteobacteria; Gammaproteobacteria; Vibrionales; Vibrionaceae; Vibrio
M2	SR_new_IE_contig_2_contig_3	NC_009654.1	NC_009654.1:c3999295-3998372	gi|501018532|ref|WP_012071209.1|	100	0	0	1	275	12	286	0	561	100	WP_012071209.1	Bacteria; Proteobacteria; Gammaproteobacteria; Oceanospirillales; Marinomonas	WP_012071209.1	Bacteria; Proteobacteria; Gammaproteobacteria; Oceanospirillales; Marinomonas
M2	SR_new_IE_contig_234_contig_235	NC_010831.1	NC_010831.1:2341431-2342306	gi|501452084|ref|WP_012475533.1|	98.86	3	0	1	264	27	290	0	547	100	WP_012475533.1	Bacteria; Chlorobi; Chlorobia; Chlorobiales; Chlorobiaceae; Chlorobium/Pelodictyon group; Chlorobium	WP_012475533.1	Bacteria; Chlorobi; Chlorobia; Chlorobiales; Chlorobiaceae; Chlorobium/Pelodictyon group; Chlorobium
M2	SR_new_IE_contig_236_contig_237	NC_007775.1	NC_007775.1:c734948-734001	gi|499748889|ref|WP_011429623.1|	100	0	0	1	262	16	277	0	547	100	WP_011429623.1	Bacteria; Cyanobacteria; Synechococcales; Synechococcaceae	WP_011429623.1	Bacteria; Cyanobacteria; Synechococcales; Synechococcaceae
M2	SR_new_IE_contig_260_contig_261	NC_010337.2	NC_010337.2:c591335-590403	gi|501238728|ref|WP_012281746.1|	100	0	0	1	262	12	273	0	543	100	WP_012281746.1	Bacteria; Firmicutes; Clostridia; Clostridiales; Heliobacteriaceae; Heliobacterium	WP_012281746.1	Bacteria; Firmicutes; Clostridia; Clostridiales; Heliobacteriaceae; Heliobacterium
M2	SR_new_IE_contig_262_contig_263	NC_011059.1	NC_011059.1:c1539523-1538648	gi|501497706|ref|WP_012505967.1|	98.86	3	0	1	264	27	290	0	550	100	WP_012505967.1	Bacteria; Chlorobi; Chlorobia; Chlorobiales; Chlorobiaceae; Prosthecochloris	WP_012505967.1	Bacteria; Chlorobi; Chlorobia; Chlorobiales; Chlorobiaceae; Prosthecochloris
M2	SR_new_IE_contig_3378_contig_3379	NC_011420.2	NC_011420.2:c3434169-3433324	gi|501564010|ref|WP_012568473.1|	100	0	0	1	190	49	238	2e-135	393	100	WP_012568473.1	Bacteria; Proteobacteria; Alphaproteobacteria; Rhodospirillales; Rhodospirillaceae; Rhodospirillum	WP_012568473.1	Bacteria; Proteobacteria; Alphaproteobacteria; Rhodospirillales; Rhodospirillaceae; Rhodospirillum
M2	SR_new_IE_contig_4_contig_5	NC_009483.1	NC_009483.1:992075-992998	gi|500470933|ref|WP_011937767.1|	100	0	0	1	274	14	287	0	556	100	WP_011937767.1	Bacteria; Proteobacteria; Deltaproteobacteria; Desulfuromonadales; Geobacteraceae; Geobacter	WP_011937767.1	Bacteria; Proteobacteria; Deltaproteobacteria; Desulfuromonadales; Geobacteraceae; Geobacter
M2	SR_new_IE_contig_44_contig_45	NC_008709.1	NC_008709.1:1947183-1948100	gi|500093943|ref|WP_011769950.1|	100	0	0	1	269	14	282	0	549	100	WP_011769950.1	Bacteria; Proteobacteria; Gammaproteobacteria; Alteromonadales; Psychromonadaceae; Psychromonas	WP_011769950.1	Bacteria; Proteobacteria; Gammaproteobacteria; Alteromonadales; Psychromonadaceae; Psychromonas
M2	SR_new_IE_contig_5548_contig_5549	NC_011145.1	NC_011145.1:891548-892432	gi|501516910|ref|WP_012524847.1|	100	0	0	1	231	17	247	1e-161	462	100	WP_012524847.1	Bacteria; Proteobacteria; Deltaproteobacteria; Myxococcales; Cystobacterineae; Anaeromyxobacteraceae; Anaeromyxobacter	WP_012524847.1	Bacteria; Proteobacteria; Deltaproteobacteria; Myxococcales; Cystobacterineae; Anaeromyxobacteraceae; Anaeromyxobacter
M2	SR_new_IE_contig_5582_contig_5583	NC_007777.1	NC_007777.1:30875-31867	gi|499753765|ref|WP_011434499.1|	100	0	0	1	261	13	273	0	522	100	WP_011434499.1	Bacteria; Actinobacteria; Frankiales; Frankiaceae	WP_011434499.1	Bacteria; Actinobacteria; Frankiales; Frankiaceae
M2	SR_new_IE_contig_6_contig_7	NC_007333.1	NC_007333.1:c1830374-1829376	gi|499611281|ref|WP_011292015.1|	100	0	0	1	276	19	294	0	570	100	WP_011292015.1	Bacteria; Actinobacteria; Streptosporangiales; Nocardiopsaceae; Thermobifida	WP_011292015.1	Bacteria; Actinobacteria; Streptosporangiales; Nocardiopsaceae; Thermobifida
M2	SR_new_IE_contig_8_contig_9	NC_007963.1	NC_007963.1:263339-264259	gi|499824808|ref|WP_011505542.1|	100	0	0	1	275	11	285	0	557	100	WP_011505542.1	Bacteria; Proteobacteria; Gammaproteobacteria; Oceanospirillales; Halomonadaceae; Chromohalobacter	WP_011505542.1	Bacteria; Proteobacteria; Gammaproteobacteria; Oceanospirillales; Halomonadaceae; Chromohalobacter
M3	SR_new_CasY_contig_0_contig_1	MOEH01000029.1	MOEH01000029.1:c1502-459	gi|1111370281|gb|OJI08768.1|	100	0	0	1	347	1	347	0	720	100	OJI08768.1	Bacteria	OJI08768.1	Bacteria
M3	SR_new_CasY_contig_434_contig_435	KY040242.1	gwa2_scaffold_32568_10	gi|1110962145|gb|APG80665.1|	100	0	0	1	227	2	228	2e-166	472	100	APG80665.1	Bacteria; unclassified Parcubacteria group; environmental samples	APG80665.1	Bacteria; unclassified Parcubacteria group; environmental samples
M3	SR_new_CasY_contig_6_contig_7	MOEJ01000028.1	MOEJ01000028.1:c8362-7322	gi|1111368905|gb|OJI07454.1|	100	0	0	1	345	2	346	0	714	100	OJI07454.1	Bacteria	OJI07454.1	Bacteria
M4	SR_new_II_contig_0_contig_1	NC_005090.1	NC_005090.1:1529854-1530852	gi|499451824|ref|WP_011139288.1|	100	0	0	1	289	3	291	0	587	100	WP_011139288.1	Bacteria; Proteobacteria; Epsilonproteobacteria; Campylobacterales; Helicobacteraceae; Wolinella	WP_011139432.1	Bacteria; Proteobacteria; Epsilonproteobacteria; Campylobacterales; Helicobacteraceae; Wolinella
M4	SR_new_II_contig_132_contig_133	NZ_JGZC01000004.1	NZ_JGZC01000004.1:196070-196954	gi|705457385|ref|WP_033522168.1|	100	0	0	1	280	2	281	0	586	100	WP_033522168.1	Bacteria; Actinobacteria; Bifidobacteriales; Bifidobacteriaceae; Bifidobacterium	WP_033522168.1	Bacteria; Actinobacteria; Bifidobacteriales; Bifidobacteriaceae; Bifidobacterium
M4	SR_new_II_contig_2_contig_3	NC_013893.1	NC_013893.1:20725-21630	gi|502755669|ref|WP_012990653.1|	100	0	0	1	289	4	292	0	588	100	WP_012990653.1	Bacteria; Firmicutes; Bacilli; Bacillales; Staphylococcaceae; Staphylococcus	WP_012990653.1	Bacteria; Firmicutes; Bacilli; Bacillales; Staphylococcaceae; Staphylococcus
M4	SR_new_II_contig_204_contig_205	FP929038.1	FP929038.1:12249-13121	gi|291520706|emb|CBK78999.1|	100	0	0	1	280	3	282	0	573	100	CBK78999.1	Bacteria; Firmicutes; Clostridia; Clostridiales; Lachnospiraceae; Coprococcus	CBK78999.1	Bacteria; Firmicutes; Clostridia; Clostridiales; Lachnospiraceae; Coprococcus
M4	SR_new_II_contig_206_contig_207	NZ_ATLK01000001.1	NZ_ATLK01000001.1:741050-741958	gi|763214239|ref|WP_044086767.1|	100	0	0	1	286	5	290	0	598	100	WP_044086767.1	Bacteria; Actinobacteria; Bifidobacteriales; Bifidobacteriaceae; Bifidobacterium	WP_044086767.1	Bacteria; Actinobacteria; Bifidobacteriales; Bifidobacteriaceae; Bifidobacterium
M4	SR_new_II_contig_216_contig_217	NZ_JGYS01000008.1	NZ_JGYS01000008.1:53964-54869	gi|759443588|ref|WP_043165618.1|	100	0	0	1	289	4	292	0	593	100	WP_043165618.1	Bacteria; Actinobacteria; Bifidobacteriales; Bifidobacteriaceae; Bifidobacterium	WP_043165618.1	Bacteria; Actinobacteria; Bifidobacteriales; Bifidobacteriaceae; Bifidobacterium
M4	SR_new_II_contig_46_contig_47	NZ_JSEB01000005.1	NZ_JSEB01000005.1:c102791-101901	gi|829064385|ref|WP_047297910.1|	100	0	0	1	280	2	281	0	580	100	WP_047297910.1	Bacteria; Actinobacteria; Bifidobacteriales; Bifidobacteriaceae; Bifidobacterium	WP_047297910.1	Bacteria; Actinobacteria; Bifidobacteriales; Bifidobacteriaceae; Bifidobacterium
M4	SR_new_II_contig_6_contig_7	NC_002976.3	NC_002976.3:c2517544-2516639	gi|488416655|ref|WP_002486040.1|	100	0	0	1	293	1	293	0	591	100	WP_002486040.1	Bacteria; Firmicutes; Bacilli; Bacillales; Staphylococcaceae; Staphylococcus	WP_002486040.1	Bacteria; Firmicutes; Bacilli; Bacillales; Staphylococcaceae; Staphylococcus
M4	SR_new_II_contig_66_contig_67	NC_016077.1	NC_016077.1:1009099-1009971	gi|496307040|ref|WP_009016218.1|	100	0	0	1	281	4	284	0	583	100	WP_009016218.1	Bacteria; Firmicutes; Negativicutes; Acidaminococcales; Acidaminococcaceae	WP_009016218.1	Bacteria; Firmicutes; Negativicutes; Acidaminococcales; Acidaminococcaceae
M4	SR_new_II_contig_72_contig_73	NC_016630.1	NC_016630.1:c475815-474937	gi|504028099|ref|WP_014262093.1|	100	0	0	1	283	2	284	0	584	100	WP_014262093.1	Bacteria; Firmicutes; Clostridia; Clostridiales; Peptostreptococcaceae; Filifactor	WP_014262093.1	Bacteria; Firmicutes; Clostridia; Clostridiales; Peptostreptococcaceae; Filifactor
M4	SR_new_II_contig_8_contig_9	NZ_JGZU01000003.1	NZ_JGZU01000003.1:c110187-109285	gi|651883205|ref|WP_026642919.1|	100	0	0	1	289	4	292	0	595	100	WP_026642919.1	Bacteria; Actinobacteria; Bifidobacteriales; Bifidobacteriaceae; Bifidobacterium	WP_026642919.1	Bacteria; Actinobacteria; Bifidobacteriales; Bifidobacteriaceae; Bifidobacterium
M5	SR_new2_IIIIII_contig_4380_contig_4381	NC_014160.1	NC_014160.1:c771053-770061	gi|502894699|ref|WP_013129675.1|	100	0	0	1	99	25	123	2e-60	199	100	WP_013129675.1	Archaea; TACK group; Crenarchaeota; Thermoprotei; Thermoproteales; Thermofilaceae; Thermofilum	WP_013129675.1	Archaea; Crenarchaeota; Thermoprotei; Desulfurococcales; Desulfurococcaceae; Thermosphaera
M5	SR_new2_IIIIII_contig_0_contig_1	NC_006368.1	NC_006368.1:187904-188938	gi|1167583993|ref|WP_080019870.1|	100	0	0	1	329	15	343	0	683	100	WP_080019870.1	Bacteria; Proteobacteria; Gammaproteobacteria; Legionellales; Legionellaceae; Legionella	WP_080019870.1	Bacteria; Proteobacteria; Gammaproteobacteria; Legionellales; Legionellaceae; Legionella
M5	SR_new2_IIIIII_contig_16_contig_17	NC_019748.1	NC_019748.1:523607-524599	gi|505004637|ref|WP_015191739.1|	100	0	0	1	330	1	330	0	677	100	WP_015191739.1	Bacteria; Cyanobacteria; Pleurocapsales; Dermocarpellaceae; Stanieria	WP_015191739.1	Bacteria; Cyanobacteria; Pleurocapsales; Dermocarpellaceae; Stanieria
M5	SR_new2_IIIIII_contig_20_contig_21	NC_007776.1	NC_007776.1:c868704-867715	gi|499751738|ref|WP_011432472.1|	100	0	0	1	327	3	329	0	668	100	WP_011432472.1	Bacteria; Cyanobacteria; Synechococcales; Synechococcaceae; Synechococcus	WP_011432472.1	Bacteria; Cyanobacteria; Synechococcales; Synechococcaceae; Synechococcus
M5	SR_new2_IIIIII_contig_24_contig_25	NC_007512.1	NC_007512.1:1471690-1472721	gi|499677298|ref|WP_011358032.1|	100	0	0	1	337	5	341	0	702	100	WP_011358032.1	Bacteria; Chlorobi; Chlorobia; Chlorobiales; Chlorobiaceae; Chlorobium/Pelodictyon group; Pelodictyon	WP_011358032.1	Bacteria; Chlorobi; Chlorobia; Chlorobiales; Chlorobiaceae; Chlorobium/Pelodictyon group; Pelodictyon
M5	SR_new2_IIIIII_contig_3620_contig_3621	NC_015931.1	NC_015931.1:c471807-470788	gi|503792054|ref|WP_014026048.1|	100	0	0	1	97	149	245	5e-61	201	100	WP_014026048.1	Archaea; Crenarchaeota; Thermoprotei; Desulfurococcales; Pyrodictiaceae; Pyrolobus	WP_014026048.1	Archaea; Crenarchaeota; Thermoprotei; Desulfurococcales; Pyrodictiaceae; Pyrolobus
M5	SR_new2_IIIIII_contig_3718_contig_3719	NC_014537.1	NC_014537.1:c1615063-1614068	gi|503102012|ref|WP_013336798.1|	100	0	0	1	94	158	251	2e-60	199	100	WP_013336798.1	Archaea; Crenarchaeota; Thermoprotei; Thermoproteales; Thermoproteaceae; Vulcanisaeta	WP_013336798.1	Archaea; Crenarchaeota; Thermoprotei; Thermoproteales; Thermoproteaceae; Vulcanisaeta
M5	SR_new2_IIIIII_contig_3876_contig_3877	NC_015151.1	NC_015151.1:c1381810-1380815	gi|503370106|ref|WP_013604767.1|	100	0	0	1	118	37	154	3e-73	233	100	WP_013604767.1	Archaea; Crenarchaeota; Thermoprotei; Thermoproteales; Thermoproteaceae; Vulcanisaeta	WP_013604767.1	Archaea; Crenarchaeota; Thermoprotei; Thermoproteales; Thermoproteaceae; Vulcanisaeta
M5	SR_new2_IIIIII_contig_4088_contig_4089	NC_018001.1	NC_018001.1:976850-977836	gi|504580689|ref|WP_014767791.1|	100	0	0	1	115	12	126	1e-74	237	100	WP_014767791.1	Archaea; Crenarchaeota; Thermoprotei; Desulfurococcales; Desulfurococcaceae; Desulfurococcus	WP_014767791.1	Archaea; Crenarchaeota; Thermoprotei; Desulfurococcales; Desulfurococcaceae; Desulfurococcus
M5	SR_new2_IIIIII_contig_892_contig_893	MGPG01000094.1	MGPG01000094.1:7855-8841	gi|1084659053|gb|OGP07440.1|	100	0	0	1	133	139	271	1e-90	278	100	OGP07440.1	Bacteria; Proteobacteria; Deltaproteobacteria	OGP07440.1	Bacteria; Proteobacteria; Deltaproteobacteria
M6	SR_new_ArchaealII_contig_0_contig_1	MOEG01000020.1	MOEG01000017.1:c7130-6108	gi|1111368709|gb|OJI07266.1|	100	0	0	1	339	2	340	0	695	100	OJI07266.1	Archaea; Candidatus Micrarchaeota; Candidatus Micrarchaeum	OJI07266.1	Archaea; Candidatus Micrarchaeota; Candidatus Micrarchaeum
M7	SR_new1_ICID_contig_1976_contig_1977	NC_014034.1	NC_014034.1:c1358133-1356526	gi|565826853|ref|WP_023911237.1|	100	0	0	1	78	203	280	1e-44	158	100	WP_023911237.1	Bacteria; Proteobacteria; Alphaproteobacteria; Rhodobacterales; Rhodobacteraceae; Rhodobacter	WP_031321060.1	Bacteria; Proteobacteria; Alphaproteobacteria; Rhodobacterales; Rhodobacteraceae; Rhodobacter
M7	SR_new1_ICID_contig_2926_contig_2927	NC_019977.1	NC_019977.1:1146848-1147816	gi|505137437|ref|WP_015324539.1|	100	0	0	1	80	158	237	5e-53	179	100	WP_015324539.1	Archaea; Euryarchaeota; Methanomicrobia; Methanosarcinales; Methanosarcinaceae; Methanomethylovorans	WP_015324539.1	Archaea; Euryarchaeota; Methanomicrobia; Methanosarcinales; Methanosarcinaceae; Methanomethylovorans
M7	SR_new1_ICID_contig_0_contig_1	NC_009434.1	NC_009434.1:4055133-4056173	gi|520865441|ref|WP_020305857.1|	100	0	0	1	340	6	345	0	688	100	WP_020305857.1	Bacteria; Proteobacteria; Gammaproteobacteria; Pseudomonadales; Pseudomonadaceae; Pseudomonas	WP_020305857.1	Bacteria; Proteobacteria; Gammaproteobacteria; Pseudomonadales; Pseudomonadaceae; Pseudomonas
M7	SR_new1_ICID_contig_12_contig_13	NC_007908.1	NC_007908.1:4363903-4364931	gi|499785435|ref|WP_011466169.1|	100	0	0	1	336	5	340	0	673	100	WP_011466169.1	Bacteria; Proteobacteria; Betaproteobacteria; Burkholderiales; Comamonadaceae; Rhodoferax	WP_011466169.1	Bacteria; Proteobacteria; Betaproteobacteria; Burkholderiales; Comamonadaceae; Rhodoferax
M7	SR_new1_ICID_contig_148_contig_149	NC_012470.1	NC_012470.1:c1607584-1606559	gi|501961981|ref|WP_012678338.1|	100	0	0	1	335	6	340	0	694	100	WP_012678338.1	Bacteria; Firmicutes; Bacilli; Lactobacillales; Streptococcaceae; Streptococcus	WP_012678338.1	Bacteria; Firmicutes; Bacilli; Lactobacillales; Streptococcaceae; Streptococcus
M7	SR_new1_ICID_contig_154_contig_155	NC_008618.1	NC_008618.1:c1463617-1462586	gi|489907607|ref|WP_003811029.1|	100	0	0	1	337	6	342	0	692	100	WP_003811029.1	Bacteria; Actinobacteria; Bifidobacteriales; Bifidobacteriaceae; Bifidobacterium	WP_003811029.1	Bacteria; Actinobacteria; Bifidobacteriales; Bifidobacteriaceae; Bifidobacterium
M5	SR_new2_IIIIII_contig_1274_contig_1275	NC_008618.1	NC_008618.1:c1463617-1462586	gi|489907607|ref|WP_003811029.1|	100	0	0	1	208	136	343	3e-146	424	100	WP_003811029.1	Bacteria; Actinobacteria; Bifidobacteriales; Bifidobacteriaceae; Bifidobacterium	WP_003811029.1	Bacteria; Actinobacteria; Bifidobacteriales; Bifidobacteriaceae; Bifidobacterium
M7	SR_new1_ICID_contig_156_contig_157	NC_011060.1	NC_011060.1:1760549-1761580	gi|501500152|ref|WP_012508386.1|	100	0	0	1	337	6	342	0	699	100	WP_012508386.1	Bacteria; Chlorobi; Chlorobia; Chlorobiales; Chlorobiaceae; Chlorobium/Pelodictyon group; Pelodictyon	WP_012508386.1	Bacteria; Chlorobi; Chlorobia; Chlorobiales; Chlorobiaceae; Chlorobium/Pelodictyon group; Pelodictyon
M7	SR_new1_ICID_contig_158_contig_159	NZ_JGZU01000002.1	NZ_JGZU01000002.1:34402-35991	gi|651882034|ref|WP_026641772.1|	100	0	0	1	323	204	526	0	671	100	WP_026641772.1	Bacteria; Actinobacteria; Bifidobacteriales; Bifidobacteriaceae; Bifidobacterium	WP_026641772.1	Bacteria; Actinobacteria; Bifidobacteriales; Bifidobacteriaceae; Bifidobacterium
M7	SR_new1_ICID_contig_160_contig_161	NC_012815.1	NC_012815.1:c1511518-1509887	gi|240251286|gb|ACS48225.1|	100	0	0	1	322	172	493	0	663	100	ACS48225.1	Bacteria; Actinobacteria; Bifidobacteriales; Bifidobacteriaceae; Bifidobacterium	WP_044059187.1	Bacteria; Actinobacteria; Bifidobacteriales; Bifidobacteriaceae; Bifidobacterium
M7	SR_new1_ICID_contig_164_contig_165	NC_010524.1	NC_010524.1:c1238398-1237367	gi|501314550|ref|WP_012346185.1|	100	0	0	1	336	5	340	0	671	100	WP_012346185.1	Bacteria; Proteobacteria; Betaproteobacteria; Burkholderiales; Leptothrix	WP_012346185.1	Bacteria; Proteobacteria; Betaproteobacteria; Burkholderiales; Leptothrix
M7	SR_new1_ICID_contig_170_contig_171	NC_010995.1	NC_010995.1:c2803773-2802757	gi|501464604|ref|WP_012488049.1|	100	0	0	1	332	6	337	0	683	100	WP_012488049.1	Bacteria; Proteobacteria; Gammaproteobacteria; Cellvibrionales; Cellvibrionaceae; Cellvibrio	WP_012488049.1	Bacteria; Proteobacteria; Gammaproteobacteria; Cellvibrionales; Cellvibrionaceae; Cellvibrio
M7	SR_new1_ICID_contig_180_contig_181	NZ_JGZJ01000003.1	NZ_JGZJ01000003.1:c4545-2962	gi|759447210|ref|WP_043168999.1|	100	0	0	1	323	202	524	0	668	100	WP_043168999.1	Bacteria; Actinobacteria; Bifidobacteriales; Bifidobacteriaceae; Bifidobacterium	WP_043168999.1	Bacteria; Actinobacteria; Bifidobacteriales; Bifidobacteriaceae; Bifidobacterium
M7	SR_new1_ICID_contig_182_contig_183	NC_009655.1	NC_009655.1:1439371-1440384	gi|501020358|ref|WP_012073029.1|	100	0	0	1	331	6	336	0	677	100	WP_012073029.1	Bacteria; Proteobacteria; Gammaproteobacteria; Pasteurellales; Pasteurellaceae; Actinobacillus	WP_012073029.1	Bacteria; Proteobacteria; Gammaproteobacteria; Pasteurellales; Pasteurellaceae; Actinobacillus
M7	SR_new1_ICID_contig_186_contig_187	NC_010717.2	NC_010717.2:4538140-4539174	gi|499726921|ref|WP_011407655.1|	100	0	0	1	338	6	343	0	681	100	WP_011407655.1	Bacteria; Proteobacteria; Gammaproteobacteria; Xanthomonadales; Xanthomonadaceae; Xanthomonas	WP_011407655.1	Bacteria; Proteobacteria; Gammaproteobacteria; Xanthomonadales; Xanthomonadaceae; Xanthomonas
M7	SR_new1_ICID_contig_2_contig_3	NC_008025.1	NC_008025.1:c220270-219242	gi|499848649|ref|WP_011529383.1|	100	0	0	1	336	6	341	0	683	100	WP_011529383.1	Bacteria; Deinococcus-Thermus; Deinococci; Deinococcales; Deinococcaceae; Deinococcus	WP_011529383.1	Bacteria; Deinococcus-Thermus; Deinococci; Deinococcales; Deinococcaceae; Deinococcus
M5	SR_Cas1_5X_new2_IIIIII_contig_74_contig_75	NC_008025.1	NC_008025.1:c220270-219242	gi|499848649|ref|WP_011529383.1|	100	0	0	1	304	37	340	0	616	100	WP_011529383.1	Bacteria; Deinococcus-Thermus; Deinococci; Deinococcales; Deinococcaceae; Deinococcus	WP_011529383.1	Bacteria; Deinococcus-Thermus; Deinococci; Deinococcales; Deinococcaceae; Deinococcus
M7	SR_new1_ICID_contig_20_contig_21	NC_007947.1	NC_007947.1:631099-632115	gi|499798239|ref|WP_011478973.1|	100	0	0	1	331	6	336	0	687	100	WP_011478973.1	Bacteria; Proteobacteria; Betaproteobacteria; Nitrosomonadales; Methylophilaceae; Methylobacillus	WP_011478973.1	Bacteria; Proteobacteria; Betaproteobacteria; Nitrosomonadales; Methylophilaceae; Methylobacillus
M7	SR_new1_ICID_contig_200_contig_201	NC_010296.1	NC_010296.1:2813246-2814250	gi|501223043|ref|WP_012266061.1|	100	0	0	1	328	3	330	0	674	100	WP_012266061.1	Bacteria; Cyanobacteria; Oscillatoriophycideae; Chroococcales; Microcystaceae; Microcystis	WP_012266061.1	Bacteria; Cyanobacteria; Oscillatoriophycideae; Chroococcales; Microcystaceae; Microcystis
M7	SR_new1_ICID_contig_212_contig_213	NC_010556.1	NC_010556.1:171679-172710	gi|501337429|ref|WP_012369064.1|	100	0	0	1	337	6	342	0	696	100	WP_012369064.1	Bacteria; Firmicutes; Bacilli; Bacillales; Bacillales Family XII. Incertae Sedis; Exiguobacterium	WP_012369064.1	Bacteria; Firmicutes; Bacilli; Bacillales; Bacillales Family XII. Incertae Sedis; Exiguobacterium
M7	SR_new1_ICID_contig_222_contig_223	NC_010628.1	NC_010628.1:c3344190-3343186	gi|501377657|ref|WP_012409223.1|	100	0	0	1	330	3	332	0	679	100	WP_012409223.1	Bacteria; Cyanobacteria; Nostocales; Nostocaceae; Nostoc	WP_012409223.1	Bacteria; Cyanobacteria; Nostocales; Nostocaceae; Nostoc
M7	SR_new1_ICID_contig_28_contig_29	NC_008095.1	NC_008095.1:c8584764-8583736	gi|499876200|ref|WP_011556934.1|	100	0	0	1	334	6	339	0	675	100	WP_011556934.1	Bacteria; Proteobacteria; Deltaproteobacteria; Myxococcales; Cystobacterineae; Myxococcaceae; Myxococcus	WP_011556934.1	Bacteria; Proteobacteria; Deltaproteobacteria; Myxococcales; Cystobacterineae; Myxococcaceae; Myxococcus
M7	SR_new1_ICID_contig_4_contig_5	NC_002977.6	NC_002977.6:c686052-685018	gi|499262453|ref|WP_010959993.1|	100	0	0	1	338	6	343	0	675	100	WP_010959993.1	Bacteria; Proteobacteria; Gammaproteobacteria; Methylococcales; Methylococcaceae; Methylococcus	WP_010959993.1	Bacteria; Proteobacteria; Gammaproteobacteria; Methylococcales; Methylococcaceae; Methylococcus
M7	SR_new1_ICID_contig_4852_contig_4853	NC_007777.1	NC_007777.1:3969767-3970801	gi|499756995|ref|WP_011437729.1|	100	0	0	1	292	6	297	0	588	100	WP_011437729.1	Bacteria; Actinobacteria; Frankiales; Frankiaceae	WP_011437729.1	Bacteria; Actinobacteria; Frankiales; Frankiaceae
M7	SR_new1_ICID_contig_6_contig_7	NC_007406.1	NC_007406.1:c2125075-2124041	gi|499634455|ref|WP_011315189.1|	100	0	0	1	338	6	343	0	675	100	WP_011315189.1	Bacteria; Proteobacteria; Alphaproteobacteria; Rhizobiales; Bradyrhizobiaceae; Nitrobacter	WP_011315189.1	Bacteria; Proteobacteria; Alphaproteobacteria; Rhizobiales; Bradyrhizobiaceae; Nitrobacter
M7	SR_new1_ICID_contig_6536_contig_6537	NC_014365.1	NC_014365.1:1902918-1904885	gi|503023536|ref|WP_013258512.1|	100	0	0	1	97	419	515	2e-55	193	100	WP_013258512.1	Bacteria; Proteobacteria; Deltaproteobacteria; Desulfarculales; Desulfarculaceae; Desulfarculus	WP_013258512.1	Bacteria; Proteobacteria; Deltaproteobacteria; Desulfarculales; Desulfarculaceae; Desulfarculus
M8	SR_new_IB_contig_148_contig_149	NC_009633.1	NC_009633.1:2273471-2274463	gi|501010432|ref|WP_012063330.1|	100	0	0	1	327	4	330	0	669	100	WP_012063330.1	Bacteria; Firmicutes; Clostridia; Clostridiales; Clostridiaceae; Alkaliphilus	WP_012063330.1	Bacteria; Firmicutes; Clostridia; Clostridiales; Clostridiaceae; Alkaliphilus
M8	SR_new_IB_contig_160_contig_161	NC_008593.1	NC_008593.1:c1856663-1855665	gi|500041974|ref|WP_011722692.1|	100	0	0	1	323	6	328	0	660	100	WP_011722692.1	Bacteria; Firmicutes; Clostridia; Clostridiales; Clostridiaceae; Clostridium	WP_011722692.1	Bacteria; Firmicutes; Clostridia; Clostridiales; Clostridiaceae; Clostridium
M8	SR_new_IB_contig_2_contig_3	NC_000916.1	NC_000916.1:c1000662-999658	gi|499179168|ref|WP_010876708.1|	100	0	0	1	318	17	334	0	651	100	WP_010876708.1	Archaea; Euryarchaeota; Methanobacteria; Methanobacteriales; Methanobacteriaceae; Methanothermobacter	WP_010876708.1	Archaea; Euryarchaeota; Methanobacteria; Methanobacteriales; Methanobacteriaceae; Methanothermobacter
M8	SR_new_IB_contig_24_contig_25	NC_010483.1	NC_010483.1:1070046-1071005	gi|501267868|ref|WP_012310886.1|	100	0	0	1	315	3	317	0	641	100	WP_012310886.1	Bacteria; Thermotogae; Thermotogales; Thermotogaceae; Thermotoga	WP_012310886.1	Bacteria; Thermotogae; Thermotogales; Thermotogaceae; Thermotoga
M8	SR_new_IB_contig_2682_contig_2683	NC_007355.1	NC_007355.1:354856-355857	gi|851194728|ref|WP_048102388.1|	100	0	0	1	329	5	333	0	667	100	WP_048102388.1	Archaea; Euryarchaeota; Methanomicrobia; Methanosarcinales; Methanosarcinaceae; Methanosarcina	WP_048102388.1	Archaea; Euryarchaeota; Methanomicrobia; Methanosarcinales; Methanosarcinaceae; Methanosarcina
M8	SR_new_IB_contig_4340_contig_4341	NC_009706.1	NC_009706.1:c2827097-2826093	gi|501051467|ref|WP_012103092.1|	100	0	0	1	178	151	328	9e-123	362	100	WP_012103092.1	Bacteria; Firmicutes; Clostridia; Clostridiales; Clostridiaceae; Clostridium	WP_012103092.1	Bacteria; Firmicutes; Clostridia; Clostridiales; Clostridiaceae; Clostridium
M8	SR_new_IB_contig_4514_contig_4515	NC_009437.1	NC_009437.1:342368-343348	gi|145408962|gb|ABP65966.1|	100	0	0	1	186	142	327	4e-131	384	100	ABP65966.1	Bacteria; Firmicutes; Clostridia; Thermoanaerobacterales; Thermoanaerobacterales Family III. Incertae Sedis; Caldicellulosiruptor	WP_011917894.1	Bacteria; Firmicutes; Clostridia; Thermoanaerobacterales; Thermoanaerobacterales Family III. Incertae Sedis; Caldicellulosiruptor
M8	SR_new_IB_contig_5358_contig_5359	NC_022759.1	NC_022759.1:674534-675535	gi|557308995|ref|WP_023384787.1|	100	0	0	1	324	6	329	0	658	100	WP_023384787.1	Bacteria; Proteobacteria; Epsilonproteobacteria; Campylobacterales; Campylobacteraceae; Campylobacter	WP_023384787.1	Bacteria; Proteobacteria; Epsilonproteobacteria; Campylobacterales; Campylobacteraceae; Campylobacter
M8	SR_new_IB_contig_54_contig_55	NC_010803.1	NC_010803.1:497489-498643	gi|501441970|ref|WP_012465419.1|	100	0	0	1	201	184	384	2e-145	423	100	WP_012465419.1	Bacteria; Chlorobi; Chlorobia; Chlorobiales; Chlorobiaceae; Chlorobium/Pelodictyon group; Chlorobium	WP_012465419.1	Bacteria; Chlorobi; Chlorobia; Chlorobiales; Chlorobiaceae; Chlorobium/Pelodictyon group; Chlorobium
M8	SR_new_IB_contig_60_contig_61	NC_011567.1	NC_011567.1:802739-803722	gi|501570020|ref|WP_012574448.1|	100	0	0	1	322	6	327	0	670	100	WP_012574448.1	Bacteria; Firmicutes; Bacilli; Bacillales; Bacillaceae; Anoxybacillus	WP_012574448.1	Bacteria; Firmicutes; Bacilli; Bacillales; Bacillaceae; Anoxybacillus
M8	SR_new_IB_contig_64_contig_65	NC_011026.1	NC_011026.1:c2821792-2820638	gi|501492442|ref|WP_012500880.1|	100	0	0	1	204	181	384	6e-147	427	100	WP_012500880.1	Bacteria; Chlorobi; Chlorobia; Chlorobiales; Chlorobiaceae; Chloroherpeton	WP_012500880.1	Bacteria; Chlorobi; Chlorobia; Chlorobiales; Chlorobiaceae; Chloroherpeton
M8	SR_new_IB_contig_70_contig_71	NC_009253.1	NC_009253.1:588350-589342	gi|500206701|ref|WP_011876922.1|	100	0	0	1	327	4	330	0	672	100	WP_011876922.1	Bacteria; Firmicutes; Clostridia; Clostridiales; Peptococcaceae; Desulfotomaculum	WP_011876922.1	Bacteria; Firmicutes; Clostridia; Clostridiales; Peptococcaceae; Desulfotomaculum
M8	SR_new_IB_contig_78_contig_79	NC_009616.1	NC_009616.1:c361965-360970	gi|501003499|ref|WP_012056579.1|	100	0	0	1	326	4	329	0	649	100	WP_012056579.1	Bacteria; Thermotogae; Thermotogales; Fervidobacteriaceae; Thermosipho	WP_012056579.1	Bacteria; Thermotogae; Thermotogales; Fervidobacteriaceae; Thermosipho
M8	SR_new_IB_contig_7882_contig_7883	NC_009718.1	NC_009718.1:1031981-1032973	gi|500775827|ref|WP_011994107.1|	100	0	0	1	325	5	329	0	655	100	WP_011994107.1	Bacteria; Thermotogae; Thermotogales; Fervidobacteriaceae; Fervidobacterium	WP_011994107.1	Bacteria; Thermotogae; Thermotogales; Fervidobacteriaceae; Fervidobacterium
M8	SR_new_IB_contig_7894_contig_7895	NC_007503.1	NC_007503.1:c1931720-1930728	gi|499664305|ref|WP_011345039.1|	100	0	0	1	326	5	330	0	655	100	WP_011345039.1	Bacteria; Firmicutes; Clostridia; Thermoanaerobacterales; Thermoanaerobacteraceae; Carboxydothermus	WP_011345039.1	Bacteria; Firmicutes; Clostridia; Thermoanaerobacterales; Thermoanaerobacteraceae; Carboxydothermus
M8	SR_new_IB_contig_86_contig_87	NC_011297.1	NC_011297.1:c74606-73626	gi|501542039|ref|WP_012547158.1|	100	0	0	1	322	5	326	0	657	100	WP_012547158.1	Bacteria; Dictyoglomi; Dictyoglomales; Dictyoglomaceae; Dictyoglomus	WP_012547158.1	Bacteria; Dictyoglomi; Dictyoglomales; Dictyoglomaceae; Dictyoglomus
Note:
The highlighted in yellow are with the ones which the accession numbers of the best hit do not match the accession numbers of the target Cas1. The lineages were doubled check for both and they long to the same species or strains.
The highlighted in grey are with the ones that recovered the same Cas1 from a different model.
