# Supplementary material for: Targeted assemblies of cas1 suggest CRISPR-Cas’s response to soil warming
Source: ISME J. 2020 Mar 27;14(7):1651–62. doi: 10.1038/s41396-020-0635-1 (PMC7305122; doi:10.1038/s41396-020-0635-1)
Supplement: Supplementary file 4 — Supplementary T3 [file 41396_2020_635_MOESM4_ESM.xlsx]

## Sheet: HMM_search_result
De-novo assembly	HMMhit_hmmsearch	hmmsearch_evalue	hmmsearch_score	Cas1_ORF	NR_hit_accession	Cas1_NR_blast_identity	Cas1_NR_blast_length	Cas1_NR_blast_evalue	Cas1_NR_blast_BitScore	Cas1_NR_blast_annotation	de-novo_contigs_taxon	de-novo_contigs_taxon	de-novo_contigs_taxon	de-novo_contigs_taxon _phylum
k131_170460	M7.seeds	1.6e-58	198.9	k131_170460_32	RMH21896.1	45.1	920	6e-201	711.1	CRISPR-associated endonuclease Cas1	classified	based on 55/63 ORFs	Bacteria: 0.94	Acidobacteria: 0.57
k131_10100	M8.seeds	2.5e-128	427.4	k131_10100_47	4XTK_A	100	319	7.1e-176	626.3	Chain A, Crispr-associated Endonuclease Cas1	classified	based on 52/52 ORFs	Bacteria: 0.99	Thermotogae: 0.99
k131_123405	M8.seeds	5.2e-128	427.4	k131_123405_3	4XTK_A	100	319	7.1e-176	626.3	Chain A, Crispr-associated Endonuclease Cas1	classified	based on 4/5 ORFs	Bacteria: 1.00	Thermotogae: 1.00
k131_190672	M8.seeds	5.6e-128	427.4	k131_190672_38	4XTK_A	100	319	7.1e-176	626.3	Chain A, Crispr-associated Endonuclease Cas1	classified	based on 43/43 ORFs	Bacteria: 0.99	Thermotogae: 0.99
k131_222575	M8.seeds	4.4e-128	427.4	k131_222575_6	4XTK_A	100	319	7.1e-176	626.3	Chain A, Crispr-associated Endonuclease Cas1	classified	based on 43/43 ORFs	Bacteria: 0.99	Thermotogae: 0.99
k131_243246	M8.seeds	1.2e-127	427.4	k131_243246_3	4XTK_A	100	319	7.1e-176	626.3	Chain A, Crispr-associated Endonuclease Cas1	classified	based on 8/8 ORFs	Bacteria: 1.00	Thermotogae: 1.00
k131_270016	M8.seeds	8.2e-128	427.4	k131_270016_3	4XTK_A	100	319	7.1e-176	626.3	Chain A, Crispr-associated Endonuclease Cas1	classified	based on 8/8 ORFs	Bacteria: 1.00	Thermotogae: 1.00
k131_304424	M8.seeds	9.9e-128	427.4	k131_304424_38	4XTK_A	100	319	7.1e-176	626.3	Chain A, Crispr-associated Endonuclease Cas1	classified	based on 43/43 ORFs	Bacteria: 0.99	Thermotogae: 0.99
k131_365578	M8.seeds	1.5e-127	427.4	k131_365578_38	4XTK_A	100	319	7.1e-176	626.3	Chain A, Crispr-associated Endonuclease Cas1	classified	based on 43/43 ORFs	Bacteria: 0.99	Thermotogae: 0.99
k131_372894	M8.seeds	8.9e-128	427.4	k131_372894_4	4XTK_A	100	319	7.1e-176	626.3	Chain A, Crispr-associated Endonuclease Cas1	classified	based on 37/37 ORFs	Bacteria: 0.99	Thermotogae: 0.99
k131_38387	M8.seeds	1.6e-127	427.4	k131_38387_6	4XTK_A	100	319	7.1e-176	626.3	Chain A, Crispr-associated Endonuclease Cas1	classified	based on 43/43 ORFs	Bacteria: 0.99	Thermotogae: 0.99
k131_400441	M8.seeds	1.5e-127	427.4	k131_400441_6	4XTK_A	100	319	7.1e-176	626.3	Chain A, Crispr-associated Endonuclease Cas1	classified	based on 9/9 ORFs	Bacteria: 1.00	Thermotogae: 1.00
k131_477521	M8.seeds	1.3e-127	427.4	k131_477521_3	4XTK_A	100	319	7.1e-176	626.3	Chain A, Crispr-associated Endonuclease Cas1	classified	based on 8/8 ORFs	Bacteria: 1.00	Thermotogae: 1.00
k131_490407	M8.seeds	1.7e-127	427.4	k131_490407_6	4XTK_A	100	319	7.1e-176	626.3	Chain A, Crispr-associated Endonuclease Cas1	classified	based on 10/10 ORFs	Bacteria: 1.00	Thermotogae: 1.00
k131_588816	M8.seeds	3.3e-127	427.4	k131_588816_38	4XTK_A	100	319	7.1e-176	626.3	Chain A, Crispr-associated Endonuclease Cas1	classified	based on 43/43 ORFs	Bacteria: 0.99	Thermotogae: 0.99
k131_68400	M8.seeds	2.2e-127	427.4	k131_68400_6	4XTK_A	100	319	7.1e-176	626.3	Chain A, Crispr-associated Endonuclease Cas1	classified	based on 43/43 ORFs	Bacteria: 0.99	Thermotogae: 0.99
k131_8349	M8.seeds	1.3e-127	427.4	k131_8349_10	4XTK_A	100	319	7.1e-176	626.3	Chain A, Crispr-associated Endonuclease Cas1	classified	based on 15/15 ORFs	Bacteria: 1.00	Thermotogae: 1.00
k131_91600	M8.seeds	8.2e-128	427.4	k131_91600_6	4XTK_A	100	319	7.1e-176	626.3	Chain A, Crispr-associated Endonuclease Cas1	classified	based on 23/23 ORFs	Bacteria: 1.00	Thermotogae: 1.00
k131_97864	M8.seeds	7.3e-128	427.4	k131_97864_38	4XTK_A	100	319	7.1e-176	626.3	Chain A, Crispr-associated Endonuclease Cas1	classified	based on 43/43 ORFs	Bacteria: 0.99	Thermotogae: 0.99
k131_102507	M8.seeds	1e-125	420.4	k131_102507_6	4XTK_A	100	310	5.6e-170	606.7	Chain A, Crispr-associated Endonuclease Cas1	classified	based on 6/6 ORFs	Bacteria: 1.00	Thermotogae: 1.00
k131_102123	M8.seeds	1.1e-123	414.1	k131_102123_1	4XTK_A	100	307	3.1e-168	600.9	Chain A, Crispr-associated Endonuclease Cas1	classified	based on 7/7 ORFs	Bacteria: 1.00	Thermotogae: 1.00
k131_430874	M8.seeds	2.4e-120	403.6	k131_430874_1	4XTK_A	100	300	2e-164	588.2	Chain A, Crispr-associated Endonuclease Cas1	classified	based on 6/6 ORFs	Bacteria: 1.00	Thermotogae: 1.00
k131_328630	M5.seeds	3e-100	337.7	k131_328630_4	GBC78264.1	48.8	328	1.2e-80	310.1	CRISPR-associated endonuclease Cas1	classified	based on 3/4 ORFs	Bacteria: 1.00	not classified
k131_58190	M5.seeds	6.6e-103	345.3	k131_58190_4	GBC78264.1	48.5	328	7.6e-80	307.4	CRISPR-associated endonuclease Cas1	classified	based on 7/7 ORFs	Bacteria: 1.00	not classified
k131_734028	M7.seeds	1.8e-132	444.5	k131_734028_4	OGP17693.1	60.9	343	8e-117	430.3	subtype I-C CRISPR-associated endonuclease Cas1	classified	based on 5/5 ORFs	Bacteria: 0.54	not classified
k131_16406	M7.seeds	4.2e-125	418.7	k131_16406_4	PYP84388.1	69.1	563	2.3e-222	781.6	CRISPR-associated endonuclease Cas4/Cas1	classified	based on 5/6 ORFs	Bacteria: 0.83	not classified
k131_117727	M7.seeds	7.5e-124	413.4	k131_117727_4	PYP84388.1	68.9	562	1.7e-223	785.4	CRISPR-associated endonuclease Cas4/Cas1	classified	based on 16/21 ORFs	Bacteria: 1.00	not classified
k131_100612	M7.seeds	1.1e-124	417.6	k131_100612_34	PYP84388.1	66.2	586	1.8e-220	775.4	CRISPR-associated endonuclease Cas4/Cas1	classified	based on 31/37 ORFs	Bacteria: 0.95	Acidobacteria: 0.55
k131_15388	M7.seeds	3e-93	313.5	k131_15388_3	PYS25482.1	81.8	592	1.5e-280	974.9	type I-MYXAN CRISPR-associated endonuclease Cas4/Cas1	classified	based on 22/23 ORFs	Bacteria: 1.00	Acidobacteria: 0.65
k131_85349	M7.seeds	6.5e-93	313.5	k131_85349_3	PYS25482.1	81.8	592	1.5e-280	974.9	type I-MYXAN CRISPR-associated endonuclease Cas4/Cas1	classified	based on 6/7 ORFs	Bacteria: 1.00	not classified
k131_49156	M8.seeds	8.7e-131	437.8	k131_49156_12	PYS91670.1	72.4	409	1.1e-160	576.2	subtype I-B CRISPR-associated endonuclease Cas1	classified	based on 13/14 ORFs	Bacteria: 1.00	not classified
k131_123066	M7.seeds	9.9e-98	329.2	k131_123066_2	PYS93957.1	82.7	550	4e-262	913.7	type I-MYXAN CRISPR-associated endonuclease Cas4/Cas1	classified	based on 9/9 ORFs	Bacteria: 1.00	Acidobacteria: 0.56
k131_111070	M8.seeds	3.2e-111	372.3	k131_111070_1	WP_010884282.1	100	317	2.2e-177	631.3	type I-B CRISPR-associated endonuclease Cas1	classified	based on 384/392 ORFs	Archaea: 0.98	Euryarchaeota: 0.98
k131_111293	M8.seeds	7.8e-111	372.3	k131_111293_1	WP_010884282.1	100	317	2.2e-177	631.3	type I-B CRISPR-associated endonuclease Cas1	classified	based on 4/4 ORFs	Archaea: 1.00	Euryarchaeota: 1.00
k131_119803	M8.seeds	5e-111	372.3	k131_119803_389	WP_010884282.1	100	317	2.2e-177	631.3	type I-B CRISPR-associated endonuclease Cas1	classified	based on 382/389 ORFs	Archaea: 0.98	Euryarchaeota: 0.98
k131_12817	M8.seeds	8.1e-111	372.3	k131_12817_11	WP_010884282.1	100	317	2.2e-177	631.3	type I-B CRISPR-associated endonuclease Cas1	classified	based on 11/11 ORFs	Archaea: 1.00	Euryarchaeota: 1.00
k131_15635	M8.seeds	2.5e-111	372.3	k131_15635_12	WP_010884282.1	100	317	2.2e-177	631.3	type I-B CRISPR-associated endonuclease Cas1	classified	based on 12/12 ORFs	Archaea: 1.00	Euryarchaeota: 1.00
k131_182772	M8.seeds	1e-110	372.3	k131_182772_1	WP_010884282.1	100	317	2.2e-177	631.3	type I-B CRISPR-associated endonuclease Cas1	classified	based on 15/15 ORFs	Archaea: 0.94	Euryarchaeota: 0.94
k131_183578	M8.seeds	4.5e-111	372.3	k131_183578_389	WP_010884282.1	100	317	2.2e-177	631.3	type I-B CRISPR-associated endonuclease Cas1	classified	based on 520/529 ORFs	Archaea: 0.98	Euryarchaeota: 0.98
k131_19484	M8.seeds	1.4e-111	372.3	k131_19484_3	WP_010884282.1	100	317	2.2e-177	631.3	type I-B CRISPR-associated endonuclease Cas1	classified	based on 3/3 ORFs	Archaea: 1.00	Euryarchaeota: 1.00
k131_23435	M8.seeds	5e-111	372.3	k131_23435_41	WP_010884282.1	100	317	2.2e-177	631.3	type I-B CRISPR-associated endonuclease Cas1	classified	based on 41/41 ORFs	Archaea: 0.98	Euryarchaeota: 0.98
k131_251416	M8.seeds	2.9e-111	372.3	k131_251416_3	WP_010884282.1	100	317	2.2e-177	631.3	type I-B CRISPR-associated endonuclease Cas1	classified	based on 3/3 ORFs	Archaea: 1.00	Euryarchaeota: 1.00
k131_25435	M8.seeds	6.4e-111	372.3	k131_25435_1	WP_010884282.1	100	317	2.2e-177	631.3	type I-B CRISPR-associated endonuclease Cas1	classified	based on 7/7 ORFs	Archaea: 1.00	Euryarchaeota: 1.00
k131_297193	M8.seeds	3.5e-111	372.3	k131_297193_123	WP_010884282.1	100	317	2.2e-177	631.3	type I-B CRISPR-associated endonuclease Cas1	classified	based on 163/163 ORFs	Archaea: 0.99	Euryarchaeota: 0.99
k131_34175	M8.seeds	2.7e-111	372.3	k131_34175_41	WP_010884282.1	100	317	2.2e-177	631.3	type I-B CRISPR-associated endonuclease Cas1	classified	based on 40/41 ORFs	Archaea: 0.98	Euryarchaeota: 0.98
k131_380769	M8.seeds	6.9e-111	372.3	k131_380769_5	WP_010884282.1	100	317	2.2e-177	631.3	type I-B CRISPR-associated endonuclease Cas1	classified	based on 7/7 ORFs	Archaea: 1.00	Euryarchaeota: 1.00
k131_40046	M8.seeds	1.4e-110	372.3	k131_40046_41	WP_010884282.1	100	317	2.2e-177	631.3	type I-B CRISPR-associated endonuclease Cas1	classified	based on 41/41 ORFs	Archaea: 0.98	Euryarchaeota: 0.98
k131_469923	M8.seeds	1.2e-110	372.3	k131_469923_4	WP_010884282.1	100	317	2.2e-177	631.3	type I-B CRISPR-associated endonuclease Cas1	classified	based on 4/4 ORFs	Archaea: 1.00	Euryarchaeota: 1.00
k131_52137	M8.seeds	7.3e-111	372.3	k131_52137_1	WP_010884282.1	100	317	2.2e-177	631.3	type I-B CRISPR-associated endonuclease Cas1	classified	based on 41/41 ORFs	Archaea: 0.98	Euryarchaeota: 0.98
k131_52697	M8.seeds	4.4e-111	372.3	k131_52697_13	WP_010884282.1	100	317	2.2e-177	631.3	type I-B CRISPR-associated endonuclease Cas1	classified	based on 13/13 ORFs	Archaea: 1.00	Euryarchaeota: 1.00
k131_526973	M8.seeds	8.4e-111	372.3	k131_526973_1	WP_010884282.1	100	317	2.2e-177	631.3	type I-B CRISPR-associated endonuclease Cas1	classified	based on 40/40 ORFs	Archaea: 0.98	Euryarchaeota: 0.98
k131_57625	M8.seeds	8.8e-111	372.3	k131_57625_13	WP_010884282.1	100	317	2.2e-177	631.3	type I-B CRISPR-associated endonuclease Cas1	classified	based on 13/13 ORFs	Archaea: 1.00	Euryarchaeota: 1.00
k131_64648	M8.seeds	7.5e-111	372.3	k131_64648_4	WP_010884282.1	100	317	2.2e-177	631.3	type I-B CRISPR-associated endonuclease Cas1	classified	based on 4/4 ORFs	Archaea: 1.00	Euryarchaeota: 1.00
k131_88749	M8.seeds	4.9e-111	372.3	k131_88749_1	WP_010884282.1	100	317	2.2e-177	631.3	type I-B CRISPR-associated endonuclease Cas1	classified	based on 9/9 ORFs	Archaea: 1.00	Euryarchaeota: 1.00
k131_90607	M8.seeds	2.5e-111	372.3	k131_90607_1	WP_010884282.1	100	317	2.2e-177	631.3	type I-B CRISPR-associated endonuclease Cas1	classified	based on 4/4 ORFs	Archaea: 1.00	Euryarchaeota: 1.00
k131_1138	M8.seeds	1.7e-128	430.5	k131_1138_9	WP_010885333.1	100	322	3.3e-181	644	type I-B CRISPR-associated endonuclease Cas1	classified	based on 9/10 ORFs	Archaea: 1.00	Euryarchaeota: 1.00
k131_116140	M8.seeds	6.3e-129	430.5	k131_116140_38	WP_010885333.1	100	322	3.3e-181	644	type I-B CRISPR-associated endonuclease Cas1	classified	based on 37/39 ORFs	Archaea: 0.99	Euryarchaeota: 0.99
k131_116688	M8.seeds	1.4e-128	430.5	k131_116688_25	WP_010885333.1	100	322	3.3e-181	644	type I-B CRISPR-associated endonuclease Cas1	classified	based on 30/31 ORFs	Archaea: 0.99	Euryarchaeota: 0.99
k131_118652	M8.seeds	4.8e-129	430.5	k131_118652_2	WP_010885333.1	100	322	3.3e-181	644	type I-B CRISPR-associated endonuclease Cas1	classified	based on 9/10 ORFs	Archaea: 1.00	Euryarchaeota: 1.00
k131_141391	M8.seeds	6.8e-129	430.5	k131_141391_38	WP_010885333.1	100	322	3.3e-181	644	type I-B CRISPR-associated endonuclease Cas1	classified	based on 102/106 ORFs	Archaea: 1.00	Euryarchaeota: 1.00
k131_179465	M8.seeds	5.3e-129	430.5	k131_179465_38	WP_010885333.1	100	322	3.3e-181	644	type I-B CRISPR-associated endonuclease Cas1	classified	based on 235/240 ORFs	Archaea: 0.99	Euryarchaeota: 0.99
k131_180623	M8.seeds	9.6e-129	430.5	k131_180623_38	WP_010885333.1	100	322	3.3e-181	644	type I-B CRISPR-associated endonuclease Cas1	classified	based on 102/106 ORFs	Archaea: 1.00	Euryarchaeota: 1.00
k131_19163	M8.seeds	9.6e-129	430.5	k131_19163_2	WP_010885333.1	100	322	3.3e-181	644	type I-B CRISPR-associated endonuclease Cas1	classified	based on 37/39 ORFs	Archaea: 0.99	Euryarchaeota: 0.99
k131_205156	M8.seeds	6.2e-129	430.5	k131_205156_3	WP_010885333.1	100	322	3.3e-181	644	type I-B CRISPR-associated endonuclease Cas1	classified	based on 19/19 ORFs	Archaea: 1.00	Euryarchaeota: 1.00
k131_220875	M8.seeds	1.3e-128	430.5	k131_220875_2	WP_010885333.1	100	322	3.3e-181	644	type I-B CRISPR-associated endonuclease Cas1	classified	based on 11/12 ORFs	Archaea: 1.00	Euryarchaeota: 1.00
k131_230577	M8.seeds	2.7e-128	430.5	k131_230577_38	WP_010885333.1	100	322	3.3e-181	644	type I-B CRISPR-associated endonuclease Cas1	classified	based on 97/101 ORFs	Archaea: 1.00	Euryarchaeota: 1.00
k131_241634	M8.seeds	1.7e-128	430.5	k131_241634_10	WP_010885333.1	100	322	3.3e-181	644	type I-B CRISPR-associated endonuclease Cas1	classified	based on 29/30 ORFs	Archaea: 1.00	Euryarchaeota: 1.00
k131_266188	M8.seeds	1.6e-128	430.5	k131_266188_3	WP_010885333.1	100	322	3.3e-181	644	type I-B CRISPR-associated endonuclease Cas1	classified	based on 37/40 ORFs	Archaea: 0.99	Euryarchaeota: 0.99
k131_281608	M8.seeds	1.6e-128	430.5	k131_281608_38	WP_010885333.1	100	322	3.3e-181	644	type I-B CRISPR-associated endonuclease Cas1	classified	based on 38/40 ORFs	Archaea: 0.99	Euryarchaeota: 0.99
k131_328920	M8.seeds	9.5e-129	430.5	k131_328920_4	WP_010885333.1	100	322	3.3e-181	644	type I-B CRISPR-associated endonuclease Cas1	classified	based on 5/5 ORFs	Archaea: 1.00	Euryarchaeota: 1.00
k131_33030	M8.seeds	1.5e-128	430.5	k131_33030_18	WP_010885333.1	100	322	3.3e-181	644	type I-B CRISPR-associated endonuclease Cas1	classified	based on 24/25 ORFs	Archaea: 1.00	Euryarchaeota: 1.00
k131_35359	M8.seeds	1.2e-128	430.5	k131_35359_2	WP_010885333.1	100	322	3.3e-181	644	type I-B CRISPR-associated endonuclease Cas1	classified	based on 7/7 ORFs	Archaea: 1.00	Euryarchaeota: 1.00
k131_51271	M8.seeds	1.4e-128	430.5	k131_51271_2	WP_010885333.1	100	322	3.3e-181	644	type I-B CRISPR-associated endonuclease Cas1	classified	based on 37/39 ORFs	Archaea: 0.99	Euryarchaeota: 0.99
k131_513095	M8.seeds	1.9e-128	430.5	k131_513095_2	WP_010885333.1	100	322	3.3e-181	644	type I-B CRISPR-associated endonuclease Cas1	classified	based on 7/7 ORFs	Archaea: 1.00	Euryarchaeota: 1.00
k131_55224	M8.seeds	8.7e-129	430.5	k131_55224_69	WP_010885333.1	100	322	3.3e-181	644	type I-B CRISPR-associated endonuclease Cas1	classified	based on 102/106 ORFs	Archaea: 1.00	Euryarchaeota: 1.00
k131_12265	M8.seeds	1.3e-129	432.7	k131_12265_2	WP_011012258.1	100	322	5.1e-182	646.7	type I-B CRISPR-associated endonuclease Cas1	classified	based on 21/21 ORFs	Archaea: 1.00	Euryarchaeota: 1.00
k131_128220	M8.seeds	1.9e-129	432.7	k131_128220_10	WP_011012258.1	100	322	5.1e-182	646.7	type I-B CRISPR-associated endonuclease Cas1	classified	based on 11/11 ORFs	Archaea: 1.00	Euryarchaeota: 1.00
k131_128693	M8.seeds	3.8e-129	432.7	k131_128693_3	WP_011012258.1	100	322	5.1e-182	646.7	type I-B CRISPR-associated endonuclease Cas1	classified	based on 4/4 ORFs	Archaea: 1.00	Euryarchaeota: 1.00
k131_138197	M8.seeds	4.1e-129	432.7	k131_138197_2	WP_011012258.1	100	322	5.1e-182	646.7	type I-B CRISPR-associated endonuclease Cas1	classified	based on 81/81 ORFs	Archaea: 1.00	Euryarchaeota: 1.00
k131_145833	M8.seeds	3.2e-129	432.7	k131_145833_2	WP_011012258.1	100	322	5.1e-182	646.7	type I-B CRISPR-associated endonuclease Cas1	classified	based on 7/7 ORFs	Archaea: 1.00	Euryarchaeota: 1.00
k131_154892	M8.seeds	2.3e-129	432.7	k131_154892_2	WP_011012258.1	100	322	5.1e-182	646.7	type I-B CRISPR-associated endonuclease Cas1	classified	based on 21/21 ORFs	Archaea: 1.00	Euryarchaeota: 1.00
k131_161772	M8.seeds	2.1e-129	432.7	k131_161772_2	WP_011012258.1	100	322	5.1e-182	646.7	type I-B CRISPR-associated endonuclease Cas1	classified	based on 6/6 ORFs	Archaea: 1.00	Euryarchaeota: 1.00
k131_162759	M8.seeds	1.9e-129	432.7	k131_162759_2	WP_011012258.1	100	322	5.1e-182	646.7	type I-B CRISPR-associated endonuclease Cas1	classified	based on 4/4 ORFs	Archaea: 1.00	Euryarchaeota: 1.00
k131_20326	M8.seeds	2.1e-129	432.7	k131_20326_20	WP_011012258.1	100	322	5.1e-182	646.7	type I-B CRISPR-associated endonuclease Cas1	classified	based on 21/21 ORFs	Archaea: 1.00	Euryarchaeota: 1.00
k131_208526	M8.seeds	4.3e-129	432.7	k131_208526_7	WP_011012258.1	100	322	5.1e-182	646.7	type I-B CRISPR-associated endonuclease Cas1	classified	based on 8/8 ORFs	Archaea: 1.00	Euryarchaeota: 1.00
k131_221928	M8.seeds	2.1e-129	432.7	k131_221928_5	WP_011012258.1	100	322	5.1e-182	646.7	type I-B CRISPR-associated endonuclease Cas1	classified	based on 6/6 ORFs	Archaea: 1.00	Euryarchaeota: 1.00
k131_26831	M8.seeds	3.4e-129	432.7	k131_26831_3	WP_011012258.1	100	322	5.1e-182	646.7	type I-B CRISPR-associated endonuclease Cas1	classified	based on 27/28 ORFs	Archaea: 1.00	Euryarchaeota: 1.00
k131_27310	M8.seeds	2.1e-129	432.7	k131_27310_2	WP_011012258.1	100	322	5.1e-182	646.7	type I-B CRISPR-associated endonuclease Cas1	classified	based on 81/81 ORFs	Archaea: 1.00	Euryarchaeota: 1.00
k131_28240	M8.seeds	5.9e-129	432.7	k131_28240_2	WP_011012258.1	100	322	5.1e-182	646.7	type I-B CRISPR-associated endonuclease Cas1	classified	based on 12/12 ORFs	Archaea: 1.00	Euryarchaeota: 1.00
k131_30116	M8.seeds	2.9e-129	432.7	k131_30116_2	WP_011012258.1	100	322	5.1e-182	646.7	type I-B CRISPR-associated endonuclease Cas1	classified	based on 6/6 ORFs	Archaea: 1.00	Euryarchaeota: 1.00
k131_31499	M8.seeds	1.4e-129	432.7	k131_31499_2	WP_011012258.1	100	322	5.1e-182	646.7	type I-B CRISPR-associated endonuclease Cas1	classified	based on 3/3 ORFs	Archaea: 1.00	Euryarchaeota: 1.00
k131_33118	M8.seeds	1.2e-129	432.7	k131_33118_2	WP_011012258.1	100	322	5.1e-182	646.7	type I-B CRISPR-associated endonuclease Cas1	classified	based on 7/7 ORFs	Archaea: 1.00	Euryarchaeota: 1.00
k131_64003	M8.seeds	1.8e-129	432.7	k131_64003_2	WP_011012258.1	100	322	5.1e-182	646.7	type I-B CRISPR-associated endonuclease Cas1	classified	based on 81/81 ORFs	Archaea: 1.00	Euryarchaeota: 1.00
k131_82438	M8.seeds	1.5e-129	432.7	k131_82438_6	WP_011012258.1	100	322	5.1e-182	646.7	type I-B CRISPR-associated endonuclease Cas1	classified	based on 7/7 ORFs	Archaea: 1.00	Euryarchaeota: 1.00
k131_87807	M8.seeds	3.4e-129	432.7	k131_87807_2	WP_011012258.1	100	322	5.1e-182	646.7	type I-B CRISPR-associated endonuclease Cas1	classified	based on 81/81 ORFs	Archaea: 1.00	Euryarchaeota: 1.00
k131_97155	M8.seeds	2.5e-129	432.7	k131_97155_80	WP_011012258.1	100	322	5.1e-182	646.7	type I-B CRISPR-associated endonuclease Cas1	classified	based on 81/81 ORFs	Archaea: 1.00	Euryarchaeota: 1.00
k131_163446	M8.seeds	1.1e-125	421	k131_163446_1	WP_011012258.1	100	313	1.2e-175	625.5	type I-B CRISPR-associated endonuclease Cas1	classified	based on 3/3 ORFs	Archaea: 1.00	Euryarchaeota: 1.00
k131_115747	M8.seeds	4.8e-135	451.2	k131_115747_7	WP_011943624.1	100	327	1.2e-186	662.1	type I-B CRISPR-associated endonuclease Cas1	classified	based on 8/8 ORFs	Bacteria: 1.00	Thermotogae: 1.00
k131_162364	M8.seeds	6.2e-135	451.2	k131_162364_7	WP_011943624.1	100	327	1.2e-186	662.1	type I-B CRISPR-associated endonuclease Cas1	classified	based on 8/8 ORFs	Bacteria: 1.00	Thermotogae: 1.00
k131_162994	M8.seeds	7.9e-135	451.2	k131_162994_2	WP_011943624.1	100	327	1.2e-186	662.1	type I-B CRISPR-associated endonuclease Cas1	classified	based on 8/8 ORFs	Bacteria: 1.00	Thermotogae: 1.00
k131_186864	M8.seeds	8.6e-135	451.2	k131_186864_2	WP_011943624.1	100	327	1.2e-186	662.1	type I-B CRISPR-associated endonuclease Cas1	classified	based on 8/8 ORFs	Bacteria: 1.00	Thermotogae: 1.00
k131_205958	M8.seeds	1.4e-134	451.2	k131_205958_8	WP_011943624.1	100	327	1.2e-186	662.1	type I-B CRISPR-associated endonuclease Cas1	classified	based on 8/9 ORFs	Bacteria: 1.00	Thermotogae: 1.00
k131_229411	M8.seeds	2.8e-135	451.2	k131_229411_2	WP_011943624.1	100	327	1.2e-186	662.1	type I-B CRISPR-associated endonuclease Cas1	classified	based on 7/7 ORFs	Bacteria: 1.00	Thermotogae: 1.00
k131_230779	M8.seeds	3.1e-135	451.2	k131_230779_7	WP_011943624.1	100	327	1.2e-186	662.1	type I-B CRISPR-associated endonuclease Cas1	classified	based on 8/8 ORFs	Bacteria: 1.00	Thermotogae: 1.00
k131_239712	M8.seeds	9.8e-135	451.2	k131_239712_7	WP_011943624.1	100	327	1.2e-186	662.1	type I-B CRISPR-associated endonuclease Cas1	classified	based on 8/8 ORFs	Bacteria: 1.00	Thermotogae: 1.00
k131_240756	M8.seeds	3.3e-135	451.2	k131_240756_3	WP_011943624.1	100	327	1.2e-186	662.1	type I-B CRISPR-associated endonuclease Cas1	classified	based on 4/4 ORFs	Bacteria: 1.00	Thermotogae: 1.00
k131_24454	M8.seeds	1.4e-135	451.2	k131_24454_2	WP_011943624.1	100	327	1.2e-186	662.1	type I-B CRISPR-associated endonuclease Cas1	classified	based on 8/8 ORFs	Bacteria: 1.00	Thermotogae: 1.00
k131_278445	M8.seeds	7.6e-135	451.2	k131_278445_2	WP_011943624.1	100	327	1.2e-186	662.1	type I-B CRISPR-associated endonuclease Cas1	classified	based on 8/9 ORFs	Bacteria: 1.00	Thermotogae: 1.00
k131_364098	M8.seeds	8.1e-135	451.2	k131_364098_2	WP_011943624.1	100	327	1.2e-186	662.1	type I-B CRISPR-associated endonuclease Cas1	classified	based on 8/9 ORFs	Bacteria: 1.00	Thermotogae: 1.00
k131_386917	M8.seeds	6.7e-135	451.2	k131_386917_4	WP_011943624.1	100	327	1.2e-186	662.1	type I-B CRISPR-associated endonuclease Cas1	classified	based on 5/5 ORFs	Bacteria: 1.00	Thermotogae: 1.00
k131_39258	M8.seeds	4.7e-135	451.2	k131_39258_2	WP_011943624.1	100	327	1.2e-186	662.1	type I-B CRISPR-associated endonuclease Cas1	classified	based on 8/9 ORFs	Bacteria: 1.00	Thermotogae: 1.00
k131_40027	M8.seeds	2.4e-135	451.2	k131_40027_8	WP_011943624.1	100	327	1.2e-186	662.1	type I-B CRISPR-associated endonuclease Cas1	classified	based on 8/9 ORFs	Bacteria: 1.00	Thermotogae: 1.00
k131_51655	M8.seeds	1.2e-134	451.2	k131_51655_4	WP_011943624.1	100	327	1.2e-186	662.1	type I-B CRISPR-associated endonuclease Cas1	classified	based on 5/5 ORFs	Bacteria: 1.00	Thermotogae: 1.00
k131_58124	M8.seeds	7.2e-135	451.2	k131_58124_3	WP_011943624.1	100	327	1.2e-186	662.1	type I-B CRISPR-associated endonuclease Cas1	classified	based on 4/4 ORFs	Bacteria: 1.00	Thermotogae: 1.00
k131_62316	M8.seeds	1.1e-134	451.2	k131_62316_2	WP_011943624.1	100	327	1.2e-186	662.1	type I-B CRISPR-associated endonuclease Cas1	classified	based on 4/4 ORFs	Bacteria: 1.00	Thermotogae: 1.00
k131_98675	M8.seeds	4e-135	451.2	k131_98675_2	WP_011943624.1	100	327	1.2e-186	662.1	type I-B CRISPR-associated endonuclease Cas1	classified	based on 8/8 ORFs	Bacteria: 1.00	Thermotogae: 1.00
k131_340846	M7.seeds	7.7e-92	309.3	k131_340846_38	WP_028674208.1	62.7	526	1.6e-188	669.1	CRISPR-associated endonuclease Cas1	classified	based on 39/39 ORFs	Bacteria: 1.00	Actinobacteria: 0.98
k131_83507	M8.seeds	1.4e-112	376.7	k131_83507_3	WP_011012258.1	100	283	2.6e-158	567.8	type I-B CRISPR-associated endonuclease Cas1	classified	based on 3/3 ORFs	Archaea: 1.00	Euryarchaeota: 1.00
k131_23379	M8.seeds	5e-105	351.9	k131_23379_3	WP_011943624.1	100	265	3.6e-149	537.3	type I-B CRISPR-associated endonuclease Cas1	classified	based on 3/3 ORFs	Bacteria: 1.00	Thermotogae: 1.00
k131_178197	M8.seeds	3.1e-89	300.5	k131_178197_1	WP_010885333.1	100	226	3.1e-125	457.6	type I-B CRISPR-associated endonuclease Cas1	classified	based on 17/18 ORFs	Archaea: 1.00	Euryarchaeota: 1.00
k131_321251	M8.seeds	8.5e-85	285.9	k131_321251_1	4XTK_A	100	219	6e-118	433.3	Chain A, Crispr-associated Endonuclease Cas1	classified	based on 3/3 ORFs	Bacteria: 1.00	Thermotogae: 1.00
k131_263334	M8.seeds	1.5e-80	273.5	k131_263334_1	4XTK_A	100	210	5.3e-111	410.2	Chain A, Crispr-associated Endonuclease Cas1	classified	based on 3/3 ORFs	Bacteria: 1.00	Thermotogae: 1.00
k131_158875	M8.seeds	1.5e-56	192.3	k131_158875_1	WP_010885333.1	100	175	8.8e-96	359.4	type I-B CRISPR-associated endonuclease Cas1	classified	based on 11/12 ORFs	Archaea: 1.00	Euryarchaeota: 1.00
k131_25495	M8.seeds	6e-70	236.3	k131_25495_3	4XTK_A	100	164	1e-85	325.9	Chain A, Crispr-associated Endonuclease Cas1	classified	based on 3/3 ORFs	Bacteria: 1.00	Thermotogae: 1.00
k131_67234	M8.seeds	7.5e-64	216.9	k131_67234_4	WP_010884282.1	100	160	4.2e-84	320.5	type I-B CRISPR-associated endonuclease Cas1	classified	based on 4/4 ORFs	Archaea: 1.00	Euryarchaeota: 1.00
k131_53993	M7.seeds	4.8e-55	188.5	k131_53993_12	OYT71214.1	58	157	7.1e-44	186.8	CRISPR-associated endonuclease Cas4/Cas1	classified	based on 11/13 ORFs	Bacteria: 1.00	not classified
k131_56448	M8.seeds	5.9e-49	167.3	k131_56448_6	4XTK_A	100	147	5.5e-75	290	Chain A, Crispr-associated Endonuclease Cas1	classified	based on 6/6 ORFs	Bacteria: 1.00	Thermotogae: 1.00
k131_306452	M2.seeds	1.8e-44	154	k131_306452_1	WP_008480947.1	75	136	6.8e-51	209.9	type I-E CRISPR-associated endonuclease Cas1	classified	based on 4/4 ORFs	Bacteria: 1.00	not classified
k131_73609	M8.seeds	1.6e-45	157.8	k131_73609_3	KUK23070.1	100	132	1.2e-68	268.9	CRISPR-associated endonuclease Cas1	classified	based on 3/3 ORFs	Bacteria: 1.00	Thermotogae: 1.00
k131_9064	M8.seeds	4.5e-45	154.9	k131_9064_1	WP_011012258.1	100	122	2.4e-63	251.1	type I-B CRISPR-associated endonuclease Cas1	classified	based on 3/3 ORFs	Archaea: 1.00	Euryarchaeota: 1.00
k131_106371	M8.seeds	9.9e-41	141	k131_106371_3	WP_010885333.1	100	109	7.3e-56	226.1	type I-B CRISPR-associated endonuclease Cas1	classified	based on 3/3 ORFs	Archaea: 1.00	Euryarchaeota: 1.00
k131_66637	M8.seeds	4.1e-39	137.4	k131_66637_3	4XTK_A	100	100	7.1e-50	206.1	Chain A, Crispr-associated Endonuclease Cas1	classified	based on 3/3 ORFs	Bacteria: 1.00	Thermotogae: 1.00
k131_114146	M8.seeds	1.1e-34	121.1	k131_114146_1	4XTK_A	99	97	1.2e-44	188.7	Chain A, Crispr-associated Endonuclease Cas1	classified	based on 3/3 ORFs	Bacteria: 1.00	Thermotogae: 1.00
k131_77659	M8.seeds	4e-30	105.7	k131_77659_1	4XTK_A	96.7	92	4e-42	180.3	Chain A, Crispr-associated Endonuclease Cas1	classified	based on 5/5 ORFs	Bacteria: 1.00	Thermotogae: 1.00
k131_26827	M8.seeds	8e-24	85.1	k131_26827_1	WP_010884282.1	100	86	1.3e-39	171.8	type I-B CRISPR-associated endonuclease Cas1	classified	based on 9/9 ORFs	Archaea: 1.00	Euryarchaeota: 1.00
k131_728276	M8.seeds	2.7e-22	82.5	k131_728276_3	KUK23070.1	100	80	1.9e-37	164.5	CRISPR-associated endonuclease Cas1	classified	based on 3/3 ORFs	Bacteria: 1.00	Thermotogae: 1.00
k131_64620	M8.seeds	2.7e-11	42.7	k131_64620_1	WP_010885333.1	100	53	1.7e-21	110.9	type I-B CRISPR-associated endonuclease Cas1	classified	based on 3/3 ORFs	Archaea: 1.00	Euryarchaeota: 1.00
