# Supplementary material for: Targeted assemblies of cas1 suggest CRISPR-Cas’s response to soil warming
Source: ISME J. 2020 Mar 27;14(7):1651–62. doi: 10.1038/s41396-020-0635-1 (PMC7305122; doi:10.1038/s41396-020-0635-1)
Supplement: Supplementary file 5 — Supplementary T4 [file 41396_2020_635_MOESM5_ESM.xlsx]

## Sheet: results_cluster
AAI_100%_Cluster	Number_of_contigs_per_cluster	Maching_Result	Taxon_basedOn_targeted_Cas1_assembly	Taxon_basedOn_de-novo_assembly	Cas1BlastNr_query	Targeted_assembled_Cas1_NR_hit_accession	Targeted_assembled_Cas1_NR_hit_lineage	De-novoAssembly_mappedBy_targetedAssembledCas1	Percent_idnetity	Mapping_start_on_de-novo assembly	Mapping_end_on_de-novo assembly	Coverage (percent cas1 sequence length mapped to de-novo assembly)	ORF annotated as Cas1 on de-novo assembly	Start	End	De-novo assembly	Contig-based taxon annotation	Contig-based taxon annotation (CRISPR-Cas-free ORFs)	Contig-based taxon annotation (CRISPR-Cas-free ORFs)	Contig-based taxon annotation (CRISPR-Cas-free ORFs)	contig-based taxon annotation (all ORFs)	contig-based taxon annotation (all ORFs)	contig-based taxon annotation (all ORFs)
1	1	Annotated_onlyBy_targeted_assembly	Acidobacteria	Unclassified	OK10_10N_H.trim.trimmed.single_Cas1_new2_IIIIII_contig_740_contig_741	OFW27423.1	Bacteria; Acidobacteria	k131_275714	100	571	236	100	NA	NA	NA	k131_275714	classified	based on 1/2 ORFs	Bacteria: 1.00	not classified	based on 1/2 ORFs	Bacteria: 1.00	not classified
2	1	Annotated_onlyBy_targeted_assembly	Elusimicrobia	Unclassified	OK15_10N_H_N.trim.trimmed.single_Cas1_new1_ICID_contig_8_contig_9	PJB25946.1	Bacteria; Elusimicrobia	k131_41958	100	60	1064	100	NA	NA	NA	k131_41958	classified	based on 2/2 ORFs	Bacteria: 0.75	not classified	based on 2/2 ORFs	Bacteria: 0.75	not classified
3	1	Annotated_onlyBy_targeted_assembly	Proteobacteria	Unclassified	OK15_19N_N_N.trim.trimmed.single_Cas1_new1_ICID_contig_384_contig_385	OGP17693.1	Bacteria; Proteobacteria; Deltaproteobacteria	k131_734028	100	2624	3634	100	NA	NA	NA	k131_734028	classified	based on 3/3 ORFs	not classified	not classified	based on 5/5 ORFs	Bacteria: 0.54	not classified
4	1	Annotated_onlyBy_targeted_assembly	CandidatusOmnitrophica	Unclassified	OK11_16N_H_N.trim.trimmed.single_Cas1_new1_ICID_contig_172_contig_173	RKY36731.1	Bacteria; Candidatus Omnitrophica	k131_63386	100	191	799	100	NA	NA	NA	k131_63386	classified	based on 2/2 ORFs	not classified	not classified	based on 2/2 ORFs	not classified	not classified
5	22	Matched	Thermotogae	Thermotogae	OK09_16S_H.trim.trimmed.single_Cas1_new_IB_contig_0_contig_1	WP_011943624.1	Bacteria; Thermotogae; Thermotogales; Thermotogaceae; Thermotoga	k131_115747	100	7160	8131	100	k131_115747_7	7151	8134	k131_115747	classified	based on 2/2 ORFs	Bacteria: 1.00	Thermotogae: 1.00	based on 8/8 ORFs	Bacteria: 1.00	Thermotogae: 1.00
6	1	Annotated_onlyBy_targeted_assembly	Thermotogae	Unclassified (no ORFs found after removing CRISPR-Cas)	OK09_16S_H.trim.trimmed.single_Cas1_new_IB_contig_0_contig_1	WP_011943624.1	Bacteria; Thermotogae; Thermotogales; Thermotogaceae; Thermotoga	k131_201452	99.897	991	20	100	k131_201452_1	17	1000	k131_201452	unclassified	no ORFs found			based on 2/2 ORFs	Bacteria: 1.00	Thermotogae: 1.00
7	25	Matched	Thermotogae	Thermotogae	OK09_10.trim.trimmed.single_Cas1_new_IB_contig_0_contig_1	4XTK_A	Bacteria; Thermotogae; Thermotogales; Thermotogaceae; Thermotoga	k131_10100	100	44009	43065	100	NA	NA	NA	k131_10100	classified	based on 42/42 ORFs	Bacteria: 0.99	Thermotogae: 0.99	based on 52/52 ORFs	Bacteria: 0.99	Thermotogae: 0.99
8	1	Matched	Thermotogae	Thermotogae	OK10_16N_H.trim.trimmed.single_Cas1_new_IB_contig_332_contig_333	4XTK_A	Bacteria; Thermotogae; Thermotogales; Thermotogaceae; Thermotoga	k131_56448	99.517	6973	7179	100	NA	NA	NA	k131_56448	classified	based on 2/2 ORFs	Bacteria: 1.00	Thermotogae: 1.00	based on 6/6 ORFs	Bacteria: 1.00	Thermotogae: 1.00
9	1	Matched	Thermotogae	Thermotogae	OK11_1N_H_N.trim.trimmed.single_Cas1_new_IB_contig_0_contig_1	4XTK_A	Bacteria; Thermotogae; Thermotogales; Thermotogaceae; Thermotoga	k131_114146	100	1	287	93.7908	NA	NA	NA	k131_114146	classified	based on 1/1 ORFs	Bacteria: 1.00	Thermotogae: 1.00	based on 3/3 ORFs	Bacteria: 1.00	Thermotogae: 1.00
10	28	Matched	Euryarchaeota	Euryarchaeota	OK11_23N_N_N.trim.trimmed.single_Cas1_new2_IIIIII_contig_388_contig_389	WP_010884282.1	Archaea; Euryarchaeota; Thermococci; Thermococcales; Thermococcaceae; Pyrococcus	k131_111070	100	2860	3108	98.8095	k131_111070_1	2242	3195	k131_111070	classified	based on 381/388 ORFs	Archaea: 0.98	Euryarchaeota: 0.98	based on 385/392 ORFs	Archaea: 0.98	Euryarchaeota: 0.98
11	28	Matched	Euryarchaeota	Euryarchaeota	OK09_16S_H.trim.trimmed.single_Cas1_new_IB_contig_158_contig_159	WP_010885333.1	Archaea; Euryarchaeota; Thermococci; Thermococcales; Thermococcaceae; Pyrococcus	k131_1138	100	8480	9430	100	k131_1138_9	8468	9436	k131_1138	classified	based on 3/4 ORFs	Archaea: 1.00	Euryarchaeota: 1.00	based on 9/10 ORFs	Archaea: 1.00	Euryarchaeota: 1.00
12	24	Matched	Euryarchaeota	Euryarchaeota	OK09_10.trim.trimmed.single_Cas1_new_IB_contig_180_contig_181	WP_011012258.1	Archaea; Euryarchaeota; Thermococci; Thermococcales; Thermococcaceae; Pyrococcus	k131_12265	100	3357	2407	100	k131_12265_2	2401	3369	k131_12265	classified	based on 11/11 ORFs	Archaea: 1.00	Euryarchaeota: 1.00	based on 21/21 ORFs	Archaea: 1.00	Euryarchaeota: 1.00
13	1	Matched	Acidobacteria	Acidobacteria	OK12_6N_N_N.trim.trimmed.single_Cas1_new_IB_contig_170_contig_171	OLE51698.1	Bacteria; Acidobacteria	k131_378272	97.458	3108	3579	82.3735	NA	NA	NA	k131_378272	classified	based on 3/4 ORFs	Bacteria: 1.00	Acidobacteria: 1.00	based on 3/4 ORFs	Bacteria: 1.00	Acidobacteria: 1.00
14	1	Annotated_onlyBy_targeted_assembly	Proteobacteria	Unclassified (no ORFs found after removing CRISPR-Cas)	OK12_20N_H_N.trim.trimmed.single_Cas1_new1_ICID_contig_450_contig_451	WP_008386677.1	Bacteria; Proteobacteria; Alphaproteobacteria; Rhodobacterales; Rhodobacteraceae; Rhodovulum	k131_70873	98.57	909	1	91.8182	k131_70873_1	1	1632	k131_70873	unclassified	no ORFs found			based on 1/1 ORFs	Bacteria: 1.00	Proteobacteria: 1.00
15	1	Annotated_onlyBy_targeted_assembly	Proteobacteria	Unclassified (no ORFs found after removing CRISPR-Cas)	OK12_20N_H_N.trim.trimmed.single_Cas1_new1_ICID_contig_450_contig_451	WP_008386677.1	Bacteria; Proteobacteria; Alphaproteobacteria; Rhodobacterales; Rhodobacteraceae; Rhodovulum	k131_345192	100	797	1786	100	k131_345192_1	74	1804	k131_345192	unclassified	no ORFs found			based on 2/2 ORFs	Bacteria: 1.00	Proteobacteria: 1.00
16	1	Matched	Acidobacteria	Acidobacteria	OK09_16S_H.trim.trimmed.single_Cas1_new1_ICID_contig_130_contig_131	CDM65525.1	Bacteria; Acidobacteria; Blastocatellia; Blastocatellales; Pyrinomonadaceae; Pyrinomonas	k131_117081	100	2141	1680	100	NA	NA	NA	k131_117081	classified	based on 8/12 ORFs	Bacteria: 1.00	Acidobacteria: 0.67	based on 12/16 ORFs	Bacteria: 0.83	not classified
17	1	Matched	Acidobacteria	Acidobacteria	OK12_23N_N_N.trim.trimmed.single_Cas1_new2_IIIIII_contig_302_contig_303	CDM65525.1	Bacteria; Acidobacteria; Blastocatellia; Blastocatellales; Pyrinomonadaceae; Pyrinomonas	k131_19517	100	1109	642	100	NA	NA	NA	k131_19517	classified	based on 1/1 ORFs	Bacteria: 1.00	Acidobacteria: 1.00	based on 2/2 ORFs	Bacteria: 1.00	Acidobacteria: 1.00
18	1	Matched	Acidobacteria	Acidobacteria	OK10_19N_N.trim.trimmed.single_Cas1_new1_ICID_contig_150_contig_151	PYP84388.1	Bacteria; Acidobacteria; Blastocatellia	k131_165508	99.88	1044	213	87.2117	NA	NA	NA	k131_165508	classified	based on 1/1 ORFs	Bacteria: 1.00	Acidobacteria: 1.00	based on 2/2 ORFs	Bacteria: 1.00	Acidobacteria: 1.00
19	1	Matched	Acidobacteria	Acidobacteria	OK12_6N_N_N.trim.trimmed.single_Cas1_new1_ICID_contig_156_contig_157	PYP84388.1	Bacteria; Acidobacteria; Blastocatellia	k131_16406	100	4476	5465	100	NA	NA	NA	k131_16406	classified	based on 2/3 ORFs	Bacteria: 1.00	Acidobacteria: 0.70	based on 5/6 ORFs	Bacteria: 0.83	not classified
20	1	Annotated_onlyBy_targeted_assembly	Acidobacteria	Unclassified	OK09_16S_H.trim.trimmed.single_Cas1_new1_ICID_contig_136_contig_137	PYP84388.1	Bacteria; Acidobacteria; Blastocatellia	k131_117727	100	3189	2200	100	NA	NA	NA	k131_117727	classified	based on 16/20 ORFs	Bacteria: 1.00	not classified	based on 17/21 ORFs	Bacteria: 1.00	not classified
21	1	Matched	Acidobacteria	Acidobacteria	OK16_16N_H_N.trim.trimmed.single_Cas1_new1_ICID_contig_1338_contig_1339	PYS85064.1	Bacteria; Acidobacteria	k131_94956	95.205	962	1107	71.5686	NA	NA	NA	k131_94956	classified	based on 2/2 ORFs	Bacteria: 1.00	Acidobacteria: 1.00	based on 2/2 ORFs	Bacteria: 1.00	Acidobacteria: 1.00
22	1	Matched	Acidobacteria	Acidobacteria	OK13_10N_H_N.trim.trimmed.single_Cas1_new1_ICID_contig_78_contig_79	PYP84388.1	Bacteria; Acidobacteria; Blastocatellia	k131_158431	100	605	1594	100	NA	NA	NA	k131_158431	classified	based on 1/1 ORFs	Bacteria: 1.00	Acidobacteria: 1.00	based on 1/1 ORFs	Bacteria: 1.00	Acidobacteria: 1.00
23	1	Matched	Acidobacteria	Acidobacteria	OK14_6N_N_N.trim.trimmed.single_Cas1_new1_ICID_contig_132_contig_133	PYP84388.1	Bacteria; Acidobacteria; Blastocatellia	k131_100612	100	41729	42718	100	NA	NA	NA	k131_100612	classified	based on 29/34 ORFs	Bacteria: 1.00	Acidobacteria: 0.63	based on 32/37 ORFs	Bacteria: 0.95	Acidobacteria: 0.56
24	1	Annotated_onlyBy_targeted_assembly	Proteobacteria	Unclassified	OK15_3N_N_N.trim.trimmed.single_Cas1_new1_ICID_contig_214_contig_215	TMQ12225.1	Bacteria; Proteobacteria; Deltaproteobacteria	k131_136436	100	928	722	100	NA	NA	NA	k131_136436	classified	based on 1/1 ORFs	not classified	not classified	based on 2/2 ORFs	not classified	not classified
25	1	Unclassified	Unclassified	Unclassified	OK16_19N_N_N.trim.trimmed.single_Cas1_new1_ICID_contig_940_contig_941	GBC78264.1	Bacteria;Unclassified	k131_300307	100	1	362	93.5401	NA	NA	NA	k131_300307	classified	based on 1/1 ORFs	not classified	not classified	based on 1/1 ORFs	not classified	not classified

## Sheet: results_full
AAI_100%_Cluster	Maching_Result	Taxon_basedOn_targeted_Cas1_assembly	Taxon_basedOn_de-novo_assembly	Cas1BlastNr_query	Targeted_assembled_Cas1_NR_hit_accession	Targeted_assembled_Cas1_NR_hit_lineage	De-novoAssembly_mappedBy_targetedAssembledCas1	Percent_idnetity	Mapping_start_on_de-novo assembly	Mapping_end_on_de-novo assembly	Coverage (percent cas1 sequence length mapped to de-novo assembly)	ORF annotated as Cas1 on de-novo assembly	Start	End	De-novo assembly	Contig-based taxon annotation	Contig-based taxon annotation (CRISPR-Cas-free ORFs)	Contig-based taxon annotation (CRISPR-Cas-free ORFs)	Contig-based taxon annotation (CRISPR-Cas-free ORFs)	contig-based taxon annotation (all ORFs)	contig-based taxon annotation (all ORFs)	contig-based taxon annotation (all ORFs)
1	Annotated_onlyBy_targeted_assembly	Acidobacteria	Unclassified	OK10_10N_H.trim.trimmed.single_Cas1_new2_IIIIII_contig_740_contig_741	OFW27423.1	Bacteria; Acidobacteria	k131_275714	100	571	236	100	NA	NA	NA	k131_275714	classified	based on 1/2 ORFs	Bacteria: 1.00	not classified	based on 1/2 ORFs	Bacteria: 1.00	not classified
2	Annotated_onlyBy_targeted_assembly	Elusimicrobia	Unclassified	OK15_10N_H_N.trim.trimmed.single_Cas1_new1_ICID_contig_8_contig_9	PJB25946.1	Bacteria; Elusimicrobia	k131_41958	100	60	1064	100	NA	NA	NA	k131_41958	classified	based on 2/2 ORFs	Bacteria: 0.75	not classified	based on 2/2 ORFs	Bacteria: 0.75	not classified
3	Annotated_onlyBy_targeted_assembly	Proteobacteria	Unclassified	OK15_19N_N_N.trim.trimmed.single_Cas1_new1_ICID_contig_384_contig_385	OGP17693.1	Bacteria; Proteobacteria; Deltaproteobacteria	k131_734028	100	2624	3634	100	NA	NA	NA	k131_734028	classified	based on 3/3 ORFs	not classified	not classified	based on 5/5 ORFs	Bacteria: 0.54	not classified
4	Annotated_onlyBy_targeted_assembly	CandidatusOmnitrophica	Unclassified	OK11_16N_H_N.trim.trimmed.single_Cas1_new1_ICID_contig_172_contig_173	RKY36731.1	Bacteria; Candidatus Omnitrophica	k131_63386	100	191	799	100	NA	NA	NA	k131_63386	classified	based on 2/2 ORFs	not classified	not classified	based on 2/2 ORFs	not classified	not classified
5	Annotated_onlyBy_targeted_assembly	Thermotogae	Unclassified (no ORFs found after removing CRISPR-Cas)	OK09_16S_H.trim.trimmed.single_Cas1_new_IB_contig_0_contig_1	WP_011943624.1	Bacteria; Thermotogae; Thermotogales; Thermotogaceae; Thermotoga	k131_265491	100	55	1026	100	k131_265491_1	46	1029	k131_265491	unclassified	no ORFs found	NA	NA	based on 2/2 ORFs	Bacteria: 1.00	Thermotogae: 1.00
5	Annotated_onlyBy_targeted_assembly	Thermotogae	Unclassified (no ORFs found after removing CRISPR-Cas)	OK09_16S_H.trim.trimmed.single_Cas1_new_IB_contig_0_contig_1	WP_011943624.1	Bacteria; Thermotogae; Thermotogales; Thermotogaceae; Thermotoga	k131_62316	100	1516	545	100	k131_62316_2	542	1525	k131_62316	unclassified	no ORFs found	NA	NA	based on 4/4 ORFs	Bacteria: 1.00	Thermotogae: 1.00
5	Matched	Thermotogae	Thermotogae	OK09_16S_H.trim.trimmed.single_Cas1_new_IB_contig_0_contig_1	WP_011943624.1	Bacteria; Thermotogae; Thermotogales; Thermotogaceae; Thermotoga	k131_278445	100	1441	470	100	k131_278445_2	467	1450	k131_278445	classified	based on 2/3 ORFs	Bacteria: 1.00	Thermotogae: 1.00	based on 8/9 ORFs	Bacteria: 1.00	Thermotogae: 1.00
5	Matched	Thermotogae	Thermotogae	OK09_16S_H.trim.trimmed.single_Cas1_new_IB_contig_0_contig_1	WP_011943624.1	Bacteria; Thermotogae; Thermotogales; Thermotogaceae; Thermotoga	k131_24454	100	1508	537	100	k131_24454_2	534	1517	k131_24454	classified	based on 2/2 ORFs	Bacteria: 1.00	Thermotogae: 1.00	based on 8/8 ORFs	Bacteria: 1.00	Thermotogae: 1.00
5	Matched	Thermotogae	Thermotogae	OK09_16S_H.trim.trimmed.single_Cas1_new_IB_contig_0_contig_1	WP_011943624.1	Bacteria; Thermotogae; Thermotogales; Thermotogaceae; Thermotoga	k131_98675	100	1680	709	100	k131_98675_2	706	1689	k131_98675	classified	based on 2/2 ORFs	Bacteria: 1.00	Thermotogae: 1.00	based on 8/8 ORFs	Bacteria: 1.00	Thermotogae: 1.00
5	Matched	Thermotogae	Thermotogae	OK09_16S_H.trim.trimmed.single_Cas1_new_IB_contig_0_contig_1	WP_011943624.1	Bacteria; Thermotogae; Thermotogales; Thermotogaceae; Thermotoga	k131_229411	100	2222	1251	100	k131_229411_2	1248	2231	k131_229411	classified	based on 1/1 ORFs	Bacteria: 1.00	Thermotogae: 1.00	based on 7/7 ORFs	Bacteria: 1.00	Thermotogae: 1.00
5	Matched	Thermotogae	Thermotogae	OK09_16S_H.trim.trimmed.single_Cas1_new_IB_contig_0_contig_1	WP_011943624.1	Bacteria; Thermotogae; Thermotogales; Thermotogaceae; Thermotoga	k131_240756	100	1284	2255	100	k131_240756_3	1275	2258	k131_240756	classified	based on 1/1 ORFs	Bacteria: 1.00	Thermotogae: 1.00	based on 4/4 ORFs	Bacteria: 1.00	Thermotogae: 1.00
5	Matched	Thermotogae	Thermotogae	OK09_16S_H.trim.trimmed.single_Cas1_new_IB_contig_0_contig_1	WP_011943624.1	Bacteria; Thermotogae; Thermotogales; Thermotogaceae; Thermotoga	k131_162994	100	2259	1288	100	k131_162994_2	1285	2268	k131_162994	classified	based on 2/2 ORFs	Bacteria: 1.00	Thermotogae: 1.00	based on 8/8 ORFs	Bacteria: 1.00	Thermotogae: 1.00
5	Matched	Thermotogae	Thermotogae	OK09_16S_H.trim.trimmed.single_Cas1_new_IB_contig_0_contig_1	WP_011943624.1	Bacteria; Thermotogae; Thermotogales; Thermotogaceae; Thermotoga	k131_186864	100	2259	1288	100	k131_186864_2	1285	2268	k131_186864	classified	based on 2/2 ORFs	Bacteria: 1.00	Thermotogae: 1.00	based on 8/8 ORFs	Bacteria: 1.00	Thermotogae: 1.00
5	Matched	Thermotogae	Thermotogae	OK09_16S_H.trim.trimmed.single_Cas1_new_IB_contig_0_contig_1	WP_011943624.1	Bacteria; Thermotogae; Thermotogales; Thermotogaceae; Thermotoga	k131_364098	100	2259	1288	100	k131_364098_2	1285	2268	k131_364098	classified	based on 2/3 ORFs	Bacteria: 1.00	Thermotogae: 1.00	based on 8/9 ORFs	Bacteria: 1.00	Thermotogae: 1.00
5	Matched	Thermotogae	Thermotogae	OK09_16S_H.trim.trimmed.single_Cas1_new_IB_contig_0_contig_1	WP_011943624.1	Bacteria; Thermotogae; Thermotogales; Thermotogaceae; Thermotoga	k131_39258	100	2259	1288	100	k131_39258_2	1285	2268	k131_39258	classified	based on 2/3 ORFs	Bacteria: 1.00	Thermotogae: 1.00	based on 8/9 ORFs	Bacteria: 1.00	Thermotogae: 1.00
5	Matched	Thermotogae	Thermotogae	OK09_16S_H.trim.trimmed.single_Cas1_new_IB_contig_0_contig_1	WP_011943624.1	Bacteria; Thermotogae; Thermotogales; Thermotogaceae; Thermotoga	k131_58124	100	2798	3769	100	k131_58124_3	2789	3772	k131_58124	classified	based on 1/1 ORFs	Bacteria: 1.00	Thermotogae: 1.00	based on 4/4 ORFs	Bacteria: 1.00	Thermotogae: 1.00
5	Matched	Thermotogae	Thermotogae	OK09_16S_H.trim.trimmed.single_Cas1_new_IB_contig_0_contig_1	WP_011943624.1	Bacteria; Thermotogae; Thermotogales; Thermotogaceae; Thermotoga	k131_386917	100	3069	4040	100	k131_386917_4	3060	4043	k131_386917	classified	based on 1/1 ORFs	Bacteria: 1.00	Thermotogae: 1.00	based on 5/5 ORFs	Bacteria: 1.00	Thermotogae: 1.00
5	Matched	Thermotogae	Thermotogae	OK09_16S_H.trim.trimmed.single_Cas1_new_IB_contig_0_contig_1	WP_011943624.1	Bacteria; Thermotogae; Thermotogales; Thermotogaceae; Thermotoga	k131_51655	100	3149	4120	100	k131_51655_4	3140	4123	k131_51655	classified	based on 1/1 ORFs	Bacteria: 1.00	Thermotogae: 1.00	based on 5/5 ORFs	Bacteria: 1.00	Thermotogae: 1.00
5	Matched	Thermotogae	Thermotogae	OK09_16S_H.trim.trimmed.single_Cas1_new_IB_contig_0_contig_1	WP_011943624.1	Bacteria; Thermotogae; Thermotogales; Thermotogaceae; Thermotoga	k131_205958	100	6974	7945	100	k131_205958_8	6965	7948	k131_205958	classified	based on 2/3 ORFs	Bacteria: 1.00	Thermotogae: 1.00	based on 8/9 ORFs	Bacteria: 1.00	Thermotogae: 1.00
5	Matched	Thermotogae	Thermotogae	OK09_16S_H.trim.trimmed.single_Cas1_new_IB_contig_0_contig_1	WP_011943624.1	Bacteria; Thermotogae; Thermotogales; Thermotogaceae; Thermotoga	k131_115747	100	7160	8131	100	k131_115747_7	7151	8134	k131_115747	classified	based on 2/2 ORFs	Bacteria: 1.00	Thermotogae: 1.00	based on 8/8 ORFs	Bacteria: 1.00	Thermotogae: 1.00
5	Matched	Thermotogae	Thermotogae	OK09_16S_H.trim.trimmed.single_Cas1_new_IB_contig_0_contig_1	WP_011943624.1	Bacteria; Thermotogae; Thermotogales; Thermotogaceae; Thermotoga	k131_230779	100	7219	8190	100	k131_230779_7	7210	8193	k131_230779	classified	based on 2/2 ORFs	Bacteria: 1.00	Thermotogae: 1.00	based on 8/8 ORFs	Bacteria: 1.00	Thermotogae: 1.00
5	Matched	Thermotogae	Thermotogae	OK09_16S_H.trim.trimmed.single_Cas1_new_IB_contig_0_contig_1	WP_011943624.1	Bacteria; Thermotogae; Thermotogales; Thermotogaceae; Thermotoga	k131_239712	100	7232	8203	100	k131_239712_7	7223	8206	k131_239712	classified	based on 2/2 ORFs	Bacteria: 1.00	Thermotogae: 1.00	based on 8/8 ORFs	Bacteria: 1.00	Thermotogae: 1.00
5	Matched	Thermotogae	Thermotogae	OK09_16S_H.trim.trimmed.single_Cas1_new_IB_contig_0_contig_1	WP_011943624.1	Bacteria; Thermotogae; Thermotogales; Thermotogaceae; Thermotoga	k131_162364	100	7242	8213	100	k131_162364_7	7233	8216	k131_162364	classified	based on 2/2 ORFs	Bacteria: 1.00	Thermotogae: 1.00	based on 8/8 ORFs	Bacteria: 1.00	Thermotogae: 1.00
5	Matched	Thermotogae	Thermotogae	OK09_16S_H.trim.trimmed.single_Cas1_new_IB_contig_0_contig_1	WP_011943624.1	Bacteria; Thermotogae; Thermotogales; Thermotogaceae; Thermotoga	k131_40027	100	7261	8232	100	k131_40027_8	7252	8235	k131_40027	classified	based on 2/3 ORFs	Bacteria: 1.00	Thermotogae: 1.00	based on 8/9 ORFs	Bacteria: 1.00	Thermotogae: 1.00
5	Matched	Thermotogae	Thermotogae	OK09_16S_H.trim.trimmed.single_Cas1_new_IB_contig_0_contig_1	WP_011943624.1	Bacteria; Thermotogae; Thermotogales; Thermotogaceae; Thermotoga	k131_11640	100	180	1001	84.5679	k131_11640_2	171	1001	k131_11640	classified	based on 1/1 ORFs	Bacteria: 1.00	Thermotogae: 1.00	based on 2/2 ORFs	Bacteria: 1.00	Thermotogae: 1.00
5	Matched	Thermotogae	Thermotogae	OK09_16S_H.trim.trimmed.single_Cas1_new_IB_contig_0_contig_1	WP_011943624.1	Bacteria; Thermotogae; Thermotogales; Thermotogaceae; Thermotoga	k131_23379	100	1369	2156	81.07	k131_23379_3	1360	2154	k131_23379	classified	based on 1/1 ORFs	Bacteria: 1.00	Thermotogae: 1.00	based on 3/3 ORFs	Bacteria: 1.00	Thermotogae: 1.00
6	Annotated_onlyBy_targeted_assembly	Thermotogae	Unclassified (no ORFs found after removing CRISPR-Cas)	OK09_16S_H.trim.trimmed.single_Cas1_new_IB_contig_0_contig_1	WP_011943624.1	Bacteria; Thermotogae; Thermotogales; Thermotogaceae; Thermotoga	k131_201452	99.897	991	20	100	k131_201452_1	17	1000	k131_201452	unclassified	no ORFs found	NA	NA	based on 2/2 ORFs	Bacteria: 1.00	Thermotogae: 1.00
7	Matched	Thermotogae	Thermotogae	OK09_10.trim.trimmed.single_Cas1_new_IB_contig_0_contig_1	4XTK_A	Bacteria; Thermotogae; Thermotogales; Thermotogaceae; Thermotoga	k131_10100	100	44009	43065	100	NA	NA	NA	k131_10100	classified	based on 42/42 ORFs	Bacteria: 0.99	Thermotogae: 0.99	based on 52/52 ORFs	Bacteria: 0.99	Thermotogae: 0.99
7	Matched	Thermotogae	Thermotogae	OK09_10.trim.trimmed.single_Cas1_new_IB_contig_0_contig_1	4XTK_A	Bacteria; Thermotogae; Thermotogales; Thermotogaceae; Thermotoga	k131_123405	100	1110	166	100	NA	NA	NA	k131_123405	classified	based on 2/3 ORFs	Bacteria: 1.00	Thermotogae: 1.00	based on 4/5 ORFs	Bacteria: 1.00	Thermotogae: 1.00
7	Matched	Thermotogae	Thermotogae	OK09_10.trim.trimmed.single_Cas1_new_IB_contig_0_contig_1	4XTK_A	Bacteria; Thermotogae; Thermotogales; Thermotogaceae; Thermotoga	k131_190672	100	37093	36149	100	NA	NA	NA	k131_190672	classified	based on 33/33 ORFs	Bacteria: 0.99	Thermotogae: 0.99	based on 43/43 ORFs	Bacteria: 0.99	Thermotogae: 0.99
7	Matched	Thermotogae	Thermotogae	OK09_10.trim.trimmed.single_Cas1_new_IB_contig_0_contig_1	4XTK_A	Bacteria; Thermotogae; Thermotogales; Thermotogaceae; Thermotoga	k131_222575	100	6974	7918	100	NA	NA	NA	k131_222575	classified	based on 33/33 ORFs	Bacteria: 0.99	Thermotogae: 0.99	based on 43/43 ORFs	Bacteria: 0.99	Thermotogae: 0.99
7	Matched	Thermotogae	Thermotogae	OK09_10.trim.trimmed.single_Cas1_new_IB_contig_0_contig_1	4XTK_A	Bacteria; Thermotogae; Thermotogales; Thermotogaceae; Thermotoga	k131_243246	100	1606	662	100	NA	NA	NA	k131_243246	classified	based on 2/2 ORFs	Bacteria: 1.00	Thermotogae: 1.00	based on 8/8 ORFs	Bacteria: 1.00	Thermotogae: 1.00
7	Matched	Thermotogae	Thermotogae	OK09_10.trim.trimmed.single_Cas1_new_IB_contig_0_contig_1	4XTK_A	Bacteria; Thermotogae; Thermotogales; Thermotogaceae; Thermotoga	k131_270016	100	1401	457	100	NA	NA	NA	k131_270016	classified	based on 2/2 ORFs	Bacteria: 1.00	Thermotogae: 1.00	based on 8/8 ORFs	Bacteria: 1.00	Thermotogae: 1.00
7	Matched	Thermotogae	Thermotogae	OK09_10.trim.trimmed.single_Cas1_new_IB_contig_0_contig_1	4XTK_A	Bacteria; Thermotogae; Thermotogales; Thermotogaceae; Thermotoga	k131_304424	100	37022	36078	100	NA	NA	NA	k131_304424	classified	based on 33/33 ORFs	Bacteria: 0.99	Thermotogae: 0.99	based on 43/43 ORFs	Bacteria: 0.99	Thermotogae: 0.99
7	Matched	Thermotogae	Thermotogae	OK09_10.trim.trimmed.single_Cas1_new_IB_contig_0_contig_1	4XTK_A	Bacteria; Thermotogae; Thermotogales; Thermotogaceae; Thermotoga	k131_365578	100	37022	36078	100	NA	NA	NA	k131_365578	classified	based on 33/33 ORFs	Bacteria: 0.99	Thermotogae: 0.99	based on 43/43 ORFs	Bacteria: 0.99	Thermotogae: 0.99
7	Matched	Thermotogae	Thermotogae	OK09_10.trim.trimmed.single_Cas1_new_IB_contig_0_contig_1	4XTK_A	Bacteria; Thermotogae; Thermotogales; Thermotogaceae; Thermotoga	k131_372894	100	3020	3964	100	NA	NA	NA	k131_372894	classified	based on 29/29 ORFs	Bacteria: 0.99	Thermotogae: 0.99	based on 37/37 ORFs	Bacteria: 0.99	Thermotogae: 0.99
7	Matched	Thermotogae	Thermotogae	OK09_10.trim.trimmed.single_Cas1_new_IB_contig_0_contig_1	4XTK_A	Bacteria; Thermotogae; Thermotogales; Thermotogaceae; Thermotoga	k131_38387	100	6935	7879	100	NA	NA	NA	k131_38387	classified	based on 33/33 ORFs	Bacteria: 0.99	Thermotogae: 0.99	based on 43/43 ORFs	Bacteria: 0.99	Thermotogae: 0.99
7	Matched	Thermotogae	Thermotogae	OK09_10.trim.trimmed.single_Cas1_new_IB_contig_0_contig_1	4XTK_A	Bacteria; Thermotogae; Thermotogales; Thermotogaceae; Thermotoga	k131_400441	100	6195	7139	100	NA	NA	NA	k131_400441	classified	based on 2/2 ORFs	Bacteria: 1.00	Thermotogae: 1.00	based on 9/9 ORFs	Bacteria: 1.00	Thermotogae: 1.00
7	Matched	Thermotogae	Thermotogae	OK09_10.trim.trimmed.single_Cas1_new_IB_contig_0_contig_1	4XTK_A	Bacteria; Thermotogae; Thermotogales; Thermotogaceae; Thermotoga	k131_477521	100	2465	1521	100	NA	NA	NA	k131_477521	classified	based on 2/2 ORFs	Bacteria: 1.00	Thermotogae: 1.00	based on 8/8 ORFs	Bacteria: 1.00	Thermotogae: 1.00
7	Matched	Thermotogae	Thermotogae	OK09_10.trim.trimmed.single_Cas1_new_IB_contig_0_contig_1	4XTK_A	Bacteria; Thermotogae; Thermotogales; Thermotogaceae; Thermotoga	k131_490407	100	6591	7535	100	NA	NA	NA	k131_490407	classified	based on 2/2 ORFs	Bacteria: 1.00	Thermotogae: 1.00	based on 10/10 ORFs	Bacteria: 1.00	Thermotogae: 1.00
7	Matched	Thermotogae	Thermotogae	OK09_10.trim.trimmed.single_Cas1_new_IB_contig_0_contig_1	4XTK_A	Bacteria; Thermotogae; Thermotogales; Thermotogaceae; Thermotoga	k131_588816	100	37093	36149	100	NA	NA	NA	k131_588816	classified	based on 33/33 ORFs	Bacteria: 0.99	Thermotogae: 0.99	based on 43/43 ORFs	Bacteria: 0.99	Thermotogae: 0.99
7	Matched	Thermotogae	Thermotogae	OK09_10.trim.trimmed.single_Cas1_new_IB_contig_0_contig_1	4XTK_A	Bacteria; Thermotogae; Thermotogales; Thermotogaceae; Thermotoga	k131_68400	100	6989	7933	100	NA	NA	NA	k131_68400	classified	based on 33/33 ORFs	Bacteria: 0.99	Thermotogae: 0.99	based on 43/43 ORFs	Bacteria: 0.99	Thermotogae: 0.99
7	Matched	Thermotogae	Thermotogae	OK09_10.trim.trimmed.single_Cas1_new_IB_contig_0_contig_1	4XTK_A	Bacteria; Thermotogae; Thermotogales; Thermotogaceae; Thermotoga	k131_8349	100	8650	7706	100	NA	NA	NA	k131_8349	classified	based on 4/4 ORFs	Bacteria: 1.00	Thermotogae: 1.00	based on 15/15 ORFs	Bacteria: 1.00	Thermotogae: 1.00
7	Matched	Thermotogae	Thermotogae	OK09_10.trim.trimmed.single_Cas1_new_IB_contig_0_contig_1	4XTK_A	Bacteria; Thermotogae; Thermotogales; Thermotogaceae; Thermotoga	k131_91600	100	6118	7062	100	NA	NA	NA	k131_91600	classified	based on 12/12 ORFs	Bacteria: 1.00	Thermotogae: 1.00	based on 23/23 ORFs	Bacteria: 1.00	Thermotogae: 1.00
7	Matched	Thermotogae	Thermotogae	OK09_10.trim.trimmed.single_Cas1_new_IB_contig_0_contig_1	4XTK_A	Bacteria; Thermotogae; Thermotogales; Thermotogaceae; Thermotoga	k131_97864	100	37022	36078	100	NA	NA	NA	k131_97864	classified	based on 33/33 ORFs	Bacteria: 0.99	Thermotogae: 0.99	based on 43/43 ORFs	Bacteria: 0.99	Thermotogae: 0.99
7	Matched	Thermotogae	Thermotogae	OK09_10.trim.trimmed.single_Cas1_new_IB_contig_0_contig_1	4XTK_A	Bacteria; Thermotogae; Thermotogales; Thermotogaceae; Thermotoga	k131_102507	100	6737	7662	97.9894	NA	NA	NA	k131_102507	classified	based on 2/2 ORFs	Bacteria: 1.00	Thermotogae: 1.00	based on 6/6 ORFs	Bacteria: 1.00	Thermotogae: 1.00
7	Matched	Thermotogae	Thermotogae	OK09_10.trim.trimmed.single_Cas1_new_IB_contig_0_contig_1	4XTK_A	Bacteria; Thermotogae; Thermotogales; Thermotogaceae; Thermotoga	k131_102123	100	915	1	96.8254	NA	NA	NA	k131_102123	classified	based on 3/3 ORFs	Bacteria: 1.00	Thermotogae: 1.00	based on 7/7 ORFs	Bacteria: 1.00	Thermotogae: 1.00
7	Matched	Thermotogae	Thermotogae	OK09_10.trim.trimmed.single_Cas1_new_IB_contig_0_contig_1	4XTK_A	Bacteria; Thermotogae; Thermotogales; Thermotogaceae; Thermotoga	k131_430874	100	896	1	94.8148	NA	NA	NA	k131_430874	classified	based on 2/2 ORFs	Bacteria: 1.00	Thermotogae: 1.00	based on 6/6 ORFs	Bacteria: 1.00	Thermotogae: 1.00
7	Matched	Thermotogae	Thermotogae	OK09_10.trim.trimmed.single_Cas1_new_IB_contig_0_contig_1	4XTK_A	Bacteria; Thermotogae; Thermotogales; Thermotogaceae; Thermotoga	k131_321251	100	651	1	68.8889	NA	NA	NA	k131_321251	classified	based on 2/2 ORFs	Bacteria: 1.00	Thermotogae: 1.00	based on 3/3 ORFs	Bacteria: 1.00	Thermotogae: 1.00
7	Matched	Thermotogae	Thermotogae	OK09_10.trim.trimmed.single_Cas1_new_IB_contig_0_contig_1	4XTK_A	Bacteria; Thermotogae; Thermotogales; Thermotogaceae; Thermotoga	k131_263334	100	1	624	66.0317	NA	NA	NA	k131_263334	classified	based on 2/2 ORFs	Bacteria: 1.00	Thermotogae: 1.00	based on 3/3 ORFs	Bacteria: 1.00	Thermotogae: 1.00
7	Matched	Thermotogae	Thermotogae	OK09_10.trim.trimmed.single_Cas1_new_IB_contig_0_contig_1	4XTK_A	Bacteria; Thermotogae; Thermotogales; Thermotogaceae; Thermotoga	k131_25495	100	1705	1220	51.4286	NA	NA	NA	k131_25495	classified	based on 1/1 ORFs	Bacteria: 1.00	Thermotogae: 1.00	based on 3/3 ORFs	Bacteria: 1.00	Thermotogae: 1.00
7	Matched	Thermotogae	Thermotogae	OK10_23N_N_N.trim.trimmed.single_Cas1_new_IB_contig_214_contig_215	WP_004082344.1	Bacteria;Thermotogae;Thermotogales;Thermotogaceae	k131_66637	99.32	1301	1447	72.0588	NA	NA	NA	k131_66637	classified	based on 2/2 ORFs	Bacteria: 1.00	Thermotogae: 1.00	based on 3/3 ORFs	Bacteria: 1.00	Thermotogae: 1.00
8	Matched	Thermotogae	Thermotogae	OK10_16N_H.trim.trimmed.single_Cas1_new_IB_contig_332_contig_333	4XTK_A	Bacteria; Thermotogae; Thermotogales; Thermotogaceae; Thermotoga	k131_56448	99.517	6973	7179	100	NA	NA	NA	k131_56448	classified	based on 2/2 ORFs	Bacteria: 1.00	Thermotogae: 1.00	based on 6/6 ORFs	Bacteria: 1.00	Thermotogae: 1.00
9	Matched	Thermotogae	Thermotogae	OK11_1N_H_N.trim.trimmed.single_Cas1_new_IB_contig_0_contig_1	4XTK_A	Bacteria; Thermotogae; Thermotogales; Thermotogaceae; Thermotoga	k131_114146	100	1	287	93.7908	NA	NA	NA	k131_114146	classified	based on 1/1 ORFs	Bacteria: 1.00	Thermotogae: 1.00	based on 3/3 ORFs	Bacteria: 1.00	Thermotogae: 1.00
10	Annotated_onlyBy_targeted_assembly	Euryarchaeota	Unclassified (no ORFs found after removing CRISPR-Cas)	OK11_23N_N_N.trim.trimmed.single_Cas1_new2_IIIIII_contig_388_contig_389	WP_010884282.1	Archaea; Euryarchaeota; Thermococci; Thermococcales; Thermococcaceae; Pyrococcus	k131_169882	100	756	1004	98.8095	k131_169882_1	138	1091	k131_169882	unclassified	no ORFs found	NA	NA	based on 2/2 ORFs	Archaea: 1.00	Euryarchaeota: 1.00
10	Annotated_onlyBy_targeted_assembly	Euryarchaeota	Unclassified (no ORFs found after removing CRISPR-Cas)	OK11_23N_N_N.trim.trimmed.single_Cas1_new2_IIIIII_contig_388_contig_389	WP_010884282.1	Archaea; Euryarchaeota; Thermococci; Thermococcales; Thermococcaceae; Pyrococcus	k131_111293	100	937	1185	98.8095	k131_111293_1	319	1272	k131_111293	unclassified	no ORFs found	NA	NA	based on 4/4 ORFs	Archaea: 1.00	Euryarchaeota: 1.00
10	Annotated_onlyBy_targeted_assembly	Euryarchaeota	Unclassified (no ORFs found after removing CRISPR-Cas)	OK11_23N_N_N.trim.trimmed.single_Cas1_new2_IIIIII_contig_388_contig_389	WP_010884282.1	Archaea; Euryarchaeota; Thermococci; Thermococcales; Thermococcaceae; Pyrococcus	k131_90607	100	937	1185	98.8095	k131_90607_1	319	1272	k131_90607	unclassified	no ORFs found	NA	NA	based on 4/4 ORFs	Archaea: 1.00	Euryarchaeota: 1.00
10	Matched	Euryarchaeota	Euryarchaeota	OK11_23N_N_N.trim.trimmed.single_Cas1_new2_IIIIII_contig_388_contig_389	WP_010884282.1	Archaea; Euryarchaeota; Thermococci; Thermococcales; Thermococcaceae; Pyrococcus	k131_88749	100	756	1004	98.8095	k131_88749_1	138	1091	k131_88749	classified	based on 5/5 ORFs	Archaea: 1.00	Euryarchaeota: 1.00	based on 9/9 ORFs	Archaea: 1.00	Euryarchaeota: 1.00
10	Matched	Euryarchaeota	Euryarchaeota	OK11_23N_N_N.trim.trimmed.single_Cas1_new2_IIIIII_contig_388_contig_389	WP_010884282.1	Archaea; Euryarchaeota; Thermococci; Thermococcales; Thermococcaceae; Pyrococcus	k131_182772	100	937	1185	98.8095	k131_182772_1	319	1272	k131_182772	classified	based on 11/11 ORFs	Archaea: 0.91	Euryarchaeota: 0.91	based on 15/15 ORFs	Archaea: 0.94	Euryarchaeota: 0.94
10	Matched	Euryarchaeota	Euryarchaeota	OK11_23N_N_N.trim.trimmed.single_Cas1_new2_IIIIII_contig_388_contig_389	WP_010884282.1	Archaea; Euryarchaeota; Thermococci; Thermococcales; Thermococcaceae; Pyrococcus	k131_25435	100	2264	2512	98.8095	k131_25435_1	1646	2599	k131_25435	classified	based on 3/3 ORFs	Archaea: 1.00	Euryarchaeota: 1.00	based on 7/7 ORFs	Archaea: 1.00	Euryarchaeota: 1.00
10	Matched	Euryarchaeota	Euryarchaeota	OK11_23N_N_N.trim.trimmed.single_Cas1_new2_IIIIII_contig_388_contig_389	WP_010884282.1	Archaea; Euryarchaeota; Thermococci; Thermococcales; Thermococcaceae; Pyrococcus	k131_526973	100	2437	2685	98.8095	k131_526973_1	1819	2772	k131_526973	classified	based on 36/36 ORFs	Archaea: 0.98	Euryarchaeota: 0.98	based on 40/40 ORFs	Archaea: 0.98	Euryarchaeota: 0.98
10	Matched	Euryarchaeota	Euryarchaeota	OK11_23N_N_N.trim.trimmed.single_Cas1_new2_IIIIII_contig_388_contig_389	WP_010884282.1	Archaea; Euryarchaeota; Thermococci; Thermococcales; Thermococcaceae; Pyrococcus	k131_111070	100	2860	3108	98.8095	k131_111070_1	2242	3195	k131_111070	classified	based on 381/388 ORFs	Archaea: 0.98	Euryarchaeota: 0.98	based on 385/392 ORFs	Archaea: 0.98	Euryarchaeota: 0.98
10	Matched	Euryarchaeota	Euryarchaeota	OK11_23N_N_N.trim.trimmed.single_Cas1_new2_IIIIII_contig_388_contig_389	WP_010884282.1	Archaea; Euryarchaeota; Thermococci; Thermococcales; Thermococcaceae; Pyrococcus	k131_52137	100	2912	3160	98.8095	k131_52137_1	2294	3247	k131_52137	classified	based on 37/37 ORFs	Archaea: 0.97	Euryarchaeota: 0.97	based on 41/41 ORFs	Archaea: 0.98	Euryarchaeota: 0.98
10	Matched	Euryarchaeota	Euryarchaeota	OK11_23N_N_N.trim.trimmed.single_Cas1_new2_IIIIII_contig_388_contig_389	WP_010884282.1	Archaea; Euryarchaeota; Thermococci; Thermococcales; Thermococcaceae; Pyrococcus	k131_297193	100	118663	118911	98.8095	k131_297193_123	118045	118998	k131_297193	classified	based on 152/152 ORFs	Archaea: 0.99	Euryarchaeota: 0.99	based on 163/163 ORFs	Archaea: 0.99	Euryarchaeota: 0.99
10	Matched	Euryarchaeota	Euryarchaeota	OK10_10N_H.trim.trimmed.single_Cas1_new2_IIIIII_contig_0_contig_1	WP_010884282.1	Archaea; Euryarchaeota; Thermococci; Thermococcales; Thermococcaceae; Pyrococcus	k131_26827	100	1	174	80.5556	k131_26827_1	1	261	k131_26827	classified	based on 5/5 ORFs	Archaea: 1.00	Euryarchaeota: 1.00	based on 9/9 ORFs	Archaea: 1.00	Euryarchaeota: 1.00
10	Annotated_onlyBy_targeted_assembly	Euryarchaeota	Unclassified (no hit to NCBI database)	OK09_1S_H.trim.trimmed.single_Cas1_new2_IIIIII_contig_336_contig_337	WP_010884282.1	Archaea; Euryarchaeota; Thermococci; Thermococcales; Thermococcaceae; Pyrococcus	k131_255838	100	159	1	64.6341	k131_255838_1	1	777	k131_255838	unclassified	no hits to database	NA	NA	based on 1/2 ORFs	Archaea: 1.00	Euryarchaeota: 1.00
10	Annotated_onlyBy_targeted_assembly	Euryarchaeota	Unclassified (no ORFs found after removing CRISPR-Cas)	OK11_23N_N_N.trim.trimmed.single_Cas1_new2_IIIIII_contig_388_contig_389	WP_010884282.1	Archaea; Euryarchaeota; Thermococci; Thermococcales; Thermococcaceae; Pyrococcus	k131_88289	99.603	473	222	100	k131_88289_2	138	1091	k131_88289	unclassified	no ORFs found	NA	NA	based on 2/2 ORFs	Archaea: 1.00	Euryarchaeota: 1.00
10	Annotated_onlyBy_targeted_assembly	Euryarchaeota	Unclassified (no ORFs found after removing CRISPR-Cas)	OK11_23N_N_N.trim.trimmed.single_Cas1_new2_IIIIII_contig_388_contig_389	WP_010884282.1	Archaea; Euryarchaeota; Thermococci; Thermococcales; Thermococcaceae; Pyrococcus	k131_50500	99.603	539	288	100	k131_50500_2	204	1157	k131_50500	unclassified	no ORFs found	NA	NA	based on 2/2 ORFs	Archaea: 1.00	Euryarchaeota: 1.00
10	Annotated_onlyBy_targeted_assembly	Euryarchaeota	Unclassified (no ORFs found after removing CRISPR-Cas)	OK11_23N_N_N.trim.trimmed.single_Cas1_new2_IIIIII_contig_388_contig_389	WP_010884282.1	Archaea; Euryarchaeota; Thermococci; Thermococcales; Thermococcaceae; Pyrococcus	k131_251416	99.603	731	480	100	k131_251416_3	396	1349	k131_251416	unclassified	no ORFs found	NA	NA	based on 3/3 ORFs	Archaea: 1.00	Euryarchaeota: 1.00
10	Annotated_onlyBy_targeted_assembly	Euryarchaeota	Unclassified (no ORFs found after removing CRISPR-Cas)	OK11_23N_N_N.trim.trimmed.single_Cas1_new2_IIIIII_contig_388_contig_389	WP_010884282.1	Archaea; Euryarchaeota; Thermococci; Thermococcales; Thermococcaceae; Pyrococcus	k131_19484	99.603	824	573	100	k131_19484_3	489	1442	k131_19484	unclassified	no ORFs found	NA	NA	based on 3/3 ORFs	Archaea: 1.00	Euryarchaeota: 1.00
10	Annotated_onlyBy_targeted_assembly	Euryarchaeota	Unclassified (no ORFs found after removing CRISPR-Cas)	OK11_23N_N_N.trim.trimmed.single_Cas1_new2_IIIIII_contig_388_contig_389	WP_010884282.1	Archaea; Euryarchaeota; Thermococci; Thermococcales; Thermococcaceae; Pyrococcus	k131_469923	99.603	1918	1667	100	k131_469923_4	1583	2536	k131_469923	unclassified	no ORFs found	NA	NA	based on 4/4 ORFs	Archaea: 1.00	Euryarchaeota: 1.00
10	Annotated_onlyBy_targeted_assembly	Euryarchaeota	Unclassified (no ORFs found after removing CRISPR-Cas)	OK11_23N_N_N.trim.trimmed.single_Cas1_new2_IIIIII_contig_388_contig_389	WP_010884282.1	Archaea;Euryarchaeota;Thermococci;Thermococcales;Thermococcaceae;Pyrococcus	k131_64648	99.603	2550	2299	100	k131_64648_4	2215	3168	k131_64648	unclassified	no ORFs found	NA	NA	based on 4/4 ORFs	Archaea: 1.00	Euryarchaeota: 1.00
10	Matched	Euryarchaeota	Euryarchaeota	OK11_23N_N_N.trim.trimmed.single_Cas1_new2_IIIIII_contig_388_contig_389	WP_010884282.1	Archaea; Euryarchaeota; Thermococci; Thermococcales; Thermococcaceae; Pyrococcus	k131_380769	99.603	4437	4186	100	k131_380769_5	4102	5055	k131_380769	classified	based on 3/3 ORFs	Archaea: 1.00	Euryarchaeota: 1.00	based on 7/7 ORFs	Archaea: 1.00	Euryarchaeota: 1.00
10	Matched	Euryarchaeota	Euryarchaeota	OK11_23N_N_N.trim.trimmed.single_Cas1_new2_IIIIII_contig_388_contig_389	WP_010884282.1	Archaea; Euryarchaeota; Thermococci; Thermococcales; Thermococcaceae; Pyrococcus	k131_12817	99.603	9057	8806	100	k131_12817_11	8722	9675	k131_12817	classified	based on 7/7 ORFs	Archaea: 1.00	Euryarchaeota: 1.00	based on 11/11 ORFs	Archaea: 1.00	Euryarchaeota: 1.00
10	Matched	Euryarchaeota	Euryarchaeota	OK11_23N_N_N.trim.trimmed.single_Cas1_new2_IIIIII_contig_388_contig_389	WP_010884282.1	Archaea; Euryarchaeota; Thermococci; Thermococcales; Thermococcaceae; Pyrococcus	k131_15635	99.603	9548	9297	100	k131_15635_12	9213	10166	k131_15635	classified	based on 8/8 ORFs	Archaea: 1.00	Euryarchaeota: 1.00	based on 12/12 ORFs	Archaea: 1.00	Euryarchaeota: 1.00
10	Matched	Euryarchaeota	Euryarchaeota	OK11_23N_N_N.trim.trimmed.single_Cas1_new2_IIIIII_contig_388_contig_389	WP_010884282.1	Archaea; Euryarchaeota; Thermococci; Thermococcales; Thermococcaceae; Pyrococcus	k131_52697	99.603	10275	10024	100	k131_52697_13	9940	10893	k131_52697	classified	based on 9/9 ORFs	Archaea: 1.00	Euryarchaeota: 1.00	based on 13/13 ORFs	Archaea: 1.00	Euryarchaeota: 1.00
10	Matched	Euryarchaeota	Euryarchaeota	OK11_23N_N_N.trim.trimmed.single_Cas1_new2_IIIIII_contig_388_contig_389	WP_010884282.1	Archaea; Euryarchaeota; Thermococci; Thermococcales; Thermococcaceae; Pyrococcus	k131_57625	99.603	10275	10024	100	k131_57625_13	9940	10893	k131_57625	classified	based on 9/9 ORFs	Archaea: 1.00	Euryarchaeota: 1.00	based on 13/13 ORFs	Archaea: 1.00	Euryarchaeota: 1.00
10	Matched	Euryarchaeota	Euryarchaeota	OK11_23N_N_N.trim.trimmed.single_Cas1_new2_IIIIII_contig_388_contig_389	WP_010884282.1	Archaea; Euryarchaeota; Thermococci; Thermococcales; Thermococcaceae; Pyrococcus	k131_34175	99.603	38801	38550	100	k131_34175_41	38466	39419	k131_34175	classified	based on 37/37 ORFs	Archaea: 0.98	Euryarchaeota: 0.98	based on 41/41 ORFs	Archaea: 0.98	Euryarchaeota: 0.98
10	Matched	Euryarchaeota	Euryarchaeota	OK11_23N_N_N.trim.trimmed.single_Cas1_new2_IIIIII_contig_388_contig_389	WP_010884282.1	Archaea; Euryarchaeota; Thermococci; Thermococcales; Thermococcaceae; Pyrococcus	k131_23435	99.603	39677	39426	100	k131_23435_41	39342	40295	k131_23435	classified	based on 37/37 ORFs	Archaea: 0.97	Euryarchaeota: 0.97	based on 41/41 ORFs	Archaea: 0.98	Euryarchaeota: 0.98
10	Matched	Euryarchaeota	Euryarchaeota	OK11_23N_N_N.trim.trimmed.single_Cas1_new2_IIIIII_contig_388_contig_389	WP_010884282.1	Archaea; Euryarchaeota; Thermococci; Thermococcales; Thermococcaceae; Pyrococcus	k131_40046	99.603	39678	39427	100	k131_40046_41	39343	40296	k131_40046	classified	based on 37/37 ORFs	Archaea: 0.97	Euryarchaeota: 0.97	based on 41/41 ORFs	Archaea: 0.98	Euryarchaeota: 0.98
10	Matched	Euryarchaeota	Euryarchaeota	OK11_23N_N_N.trim.trimmed.single_Cas1_new2_IIIIII_contig_388_contig_389	WP_010884282.1	Archaea; Euryarchaeota; Thermococci; Thermococcales; Thermococcaceae; Pyrococcus	k131_119803	99.603	368936	368685	100	k131_119803_389	368601	369554	k131_119803	classified	based on 379/385 ORFs	Archaea: 0.98	Euryarchaeota: 0.98	based on 383/389 ORFs	Archaea: 0.98	Euryarchaeota: 0.98
10	Matched	Euryarchaeota	Euryarchaeota	OK11_23N_N_N.trim.trimmed.single_Cas1_new2_IIIIII_contig_388_contig_389	WP_010884282.1	Archaea; Euryarchaeota; Thermococci; Thermococcales; Thermococcaceae; Pyrococcus	k131_183578	99.603	368936	368685	100	k131_183578_389	368601	369554	k131_183578	classified	based on 517/525 ORFs	Archaea: 0.98	Euryarchaeota: 0.98	based on 521/529 ORFs	Archaea: 0.98	Euryarchaeota: 0.98
11	Annotated_onlyBy_targeted_assembly	Euryarchaeota	Unclassified (no hit to NCBI database)	OK09_16S_H.trim.trimmed.single_Cas1_new_IB_contig_158_contig_159	WP_010885333.1	Archaea; Euryarchaeota; Thermococci; Thermococcales; Thermococcaceae; Pyrococcus	k131_67269	100	26	976	100	k131_67269_1	14	982	k131_67269	unclassified	no hits to database	NA	NA	based on 2/3 ORFs	Archaea: 1.00	Euryarchaeota: 1.00
11	Matched	Euryarchaeota	Euryarchaeota	OK09_16S_H.trim.trimmed.single_Cas1_new_IB_contig_158_contig_159	WP_010885333.1	Archaea; Euryarchaeota; Thermococci; Thermococcales; Thermococcaceae; Pyrococcus	k131_205156	100	777	1727	100	k131_205156_3	765	1733	k131_205156	classified	based on 17/17 ORFs	Archaea: 1.00	Euryarchaeota: 1.00	based on 19/19 ORFs	Archaea: 1.00	Euryarchaeota: 1.00
11	Matched	Euryarchaeota	Euryarchaeota	OK09_16S_H.trim.trimmed.single_Cas1_new_IB_contig_158_contig_159	WP_010885333.1	Archaea; Euryarchaeota; Thermococci; Thermococcales; Thermococcaceae; Pyrococcus	k131_266188	100	1723	773	100	k131_266188_3	767	1735	k131_266188	classified	based on 31/34 ORFs	Archaea: 0.99	Euryarchaeota: 0.99	based on 37/40 ORFs	Archaea: 0.99	Euryarchaeota: 0.99
11	Matched	Euryarchaeota	Euryarchaeota	OK09_16S_H.trim.trimmed.single_Cas1_new_IB_contig_158_contig_159	WP_010885333.1	Archaea; Euryarchaeota; Thermococci; Thermococcales; Thermococcaceae; Pyrococcus	k131_513095	100	1857	907	100	k131_513095_2	901	1869	k131_513095	classified	based on 2/2 ORFs	Archaea: 1.00	Euryarchaeota: 1.00	based on 7/7 ORFs	Archaea: 1.00	Euryarchaeota: 1.00
11	Matched	Euryarchaeota	Euryarchaeota	OK09_16S_H.trim.trimmed.single_Cas1_new_IB_contig_158_contig_159	WP_010885333.1	Archaea; Euryarchaeota; Thermococci; Thermococcales; Thermococcaceae; Pyrococcus	k131_220875	100	2064	1114	100	k131_220875_2	1108	2076	k131_220875	classified	based on 5/6 ORFs	Archaea: 1.00	Euryarchaeota: 1.00	based on 11/12 ORFs	Archaea: 1.00	Euryarchaeota: 1.00
11	Matched	Euryarchaeota	Euryarchaeota	OK09_16S_H.trim.trimmed.single_Cas1_new_IB_contig_158_contig_159	WP_010885333.1	Archaea; Euryarchaeota; Thermococci; Thermococcales; Thermococcaceae; Pyrococcus	k131_118652	100	2466	1516	100	k131_118652_2	1510	2478	k131_118652	classified	based on 3/4 ORFs	Archaea: 1.00	Euryarchaeota: 1.00	based on 9/10 ORFs	Archaea: 1.00	Euryarchaeota: 1.00
11	Matched	Euryarchaeota	Euryarchaeota	OK09_16S_H.trim.trimmed.single_Cas1_new_IB_contig_158_contig_159	WP_010885333.1	Archaea; Euryarchaeota; Thermococci; Thermococcales; Thermococcaceae; Pyrococcus	k131_19163	100	2794	1844	100	k131_19163_2	1838	2806	k131_19163	classified	based on 31/33 ORFs	Archaea: 0.99	Euryarchaeota: 0.99	based on 37/39 ORFs	Archaea: 0.99	Euryarchaeota: 0.99
11	Matched	Euryarchaeota	Euryarchaeota	OK09_16S_H.trim.trimmed.single_Cas1_new_IB_contig_158_contig_159	WP_010885333.1	Archaea; Euryarchaeota; Thermococci; Thermococcales; Thermococcaceae; Pyrococcus	k131_35359	100	2794	1844	100	k131_35359_2	1838	2806	k131_35359	classified	based on 2/2 ORFs	Archaea: 1.00	Euryarchaeota: 1.00	based on 7/7 ORFs	Archaea: 1.00	Euryarchaeota: 1.00
11	Matched	Euryarchaeota	Euryarchaeota	OK09_16S_H.trim.trimmed.single_Cas1_new_IB_contig_158_contig_159	WP_010885333.1	Archaea; Euryarchaeota; Thermococci; Thermococcales; Thermococcaceae; Pyrococcus	k131_51271	100	2794	1844	100	k131_51271_2	1838	2806	k131_51271	classified	based on 31/33 ORFs	Archaea: 0.99	Euryarchaeota: 0.99	based on 37/39 ORFs	Archaea: 0.99	Euryarchaeota: 0.99
11	Matched	Euryarchaeota	Euryarchaeota	OK09_16S_H.trim.trimmed.single_Cas1_new_IB_contig_158_contig_159	WP_010885333.1	Archaea; Euryarchaeota; Thermococci; Thermococcales; Thermococcaceae; Pyrococcus	k131_328920	100	3001	3951	100	k131_328920_4	2989	3957	k131_328920	classified	based on 2/2 ORFs	Archaea: 1.00	Euryarchaeota: 1.00	based on 5/5 ORFs	Archaea: 1.00	Euryarchaeota: 1.00
11	Matched	Euryarchaeota	Euryarchaeota	OK09_16S_H.trim.trimmed.single_Cas1_new_IB_contig_158_contig_159	WP_010885333.1	Archaea; Euryarchaeota; Thermococci; Thermococcales; Thermococcaceae; Pyrococcus	k131_241634	100	8291	7341	100	k131_241634_10	7335	8303	k131_241634	classified	based on 23/24 ORFs	Archaea: 1.00	Euryarchaeota: 1.00	based on 29/30 ORFs	Archaea: 1.00	Euryarchaeota: 1.00
11	Matched	Euryarchaeota	Euryarchaeota	OK09_16S_H.trim.trimmed.single_Cas1_new_IB_contig_158_contig_159	WP_010885333.1	Archaea; Euryarchaeota; Thermococci; Thermococcales; Thermococcaceae; Pyrococcus	k131_1138	100	8480	9430	100	k131_1138_9	8468	9436	k131_1138	classified	based on 3/4 ORFs	Archaea: 1.00	Euryarchaeota: 1.00	based on 9/10 ORFs	Archaea: 1.00	Euryarchaeota: 1.00
11	Matched	Euryarchaeota	Euryarchaeota	OK09_16S_H.trim.trimmed.single_Cas1_new_IB_contig_158_contig_159	WP_010885333.1	Archaea; Euryarchaeota; Thermococci; Thermococcales; Thermococcaceae; Pyrococcus	k131_33030	100	16344	17294	100	k131_33030_18	16332	17300	k131_33030	classified	based on 18/19 ORFs	Archaea: 1.00	Euryarchaeota: 1.00	based on 24/25 ORFs	Archaea: 1.00	Euryarchaeota: 1.00
11	Matched	Euryarchaeota	Euryarchaeota	OK09_16S_H.trim.trimmed.single_Cas1_new_IB_contig_158_contig_159	WP_010885333.1	Archaea; Euryarchaeota; Thermococci; Thermococcales; Thermococcaceae; Pyrococcus	k131_116688	100	20213	21163	100	k131_116688_25	20201	21169	k131_116688	classified	based on 24/25 ORFs	Archaea: 0.99	Euryarchaeota: 0.99	based on 30/31 ORFs	Archaea: 0.99	Euryarchaeota: 0.99
11	Matched	Euryarchaeota	Euryarchaeota	OK09_16S_H.trim.trimmed.single_Cas1_new_IB_contig_158_contig_159	WP_010885333.1	Archaea; Euryarchaeota; Thermococci; Thermococcales; Thermococcaceae; Pyrococcus	k131_281608	100	34525	35475	100	k131_281608_38	34513	35481	k131_281608	classified	based on 32/34 ORFs	Archaea: 0.99	Euryarchaeota: 0.99	based on 38/40 ORFs	Archaea: 0.99	Euryarchaeota: 0.99
11	Matched	Euryarchaeota	Euryarchaeota	OK09_16S_H.trim.trimmed.single_Cas1_new_IB_contig_158_contig_159	WP_010885333.1	Archaea; Euryarchaeota; Thermococci; Thermococcales; Thermococcaceae; Pyrococcus	k131_116140	100	34571	35521	100	k131_116140_38	34559	35527	k131_116140	classified	based on 31/33 ORFs	Archaea: 0.99	Euryarchaeota: 0.99	based on 37/39 ORFs	Archaea: 0.99	Euryarchaeota: 0.99
11	Matched	Euryarchaeota	Euryarchaeota	OK09_16S_H.trim.trimmed.single_Cas1_new_IB_contig_158_contig_159	WP_010885333.1	Archaea; Euryarchaeota; Thermococci; Thermococcales; Thermococcaceae; Pyrococcus	k131_141391	100	34571	35521	100	k131_141391_38	34559	35527	k131_141391	classified	based on 96/100 ORFs	Archaea: 1.00	Euryarchaeota: 1.00	based on 102/106 ORFs	Archaea: 1.00	Euryarchaeota: 1.00
11	Matched	Euryarchaeota	Euryarchaeota	OK09_16S_H.trim.trimmed.single_Cas1_new_IB_contig_158_contig_159	WP_010885333.1	Archaea; Euryarchaeota; Thermococci; Thermococcales; Thermococcaceae; Pyrococcus	k131_179465	100	34571	35521	100	k131_179465_38	34559	35527	k131_179465	classified	based on 229/234 ORFs	Archaea: 0.99	Euryarchaeota: 0.99	based on 235/240 ORFs	Archaea: 0.99	Euryarchaeota: 0.99
11	Matched	Euryarchaeota	Euryarchaeota	OK09_16S_H.trim.trimmed.single_Cas1_new_IB_contig_158_contig_159	WP_010885333.1	Archaea; Euryarchaeota; Thermococci; Thermococcales; Thermococcaceae; Pyrococcus	k131_180623	100	34571	35521	100	k131_180623_38	34559	35527	k131_180623	classified	based on 96/100 ORFs	Archaea: 1.00	Euryarchaeota: 1.00	based on 102/106 ORFs	Archaea: 1.00	Euryarchaeota: 1.00
11	Matched	Euryarchaeota	Euryarchaeota	OK09_16S_H.trim.trimmed.single_Cas1_new_IB_contig_158_contig_159	WP_010885333.1	Archaea; Euryarchaeota; Thermococci; Thermococcales; Thermococcaceae; Pyrococcus	k131_230577	100	34571	35521	100	k131_230577_38	34559	35527	k131_230577	classified	based on 91/95 ORFs	Archaea: 1.00	Euryarchaeota: 1.00	based on 97/101 ORFs	Archaea: 1.00	Euryarchaeota: 1.00
11	Matched	Euryarchaeota	Euryarchaeota	OK09_16S_H.trim.trimmed.single_Cas1_new_IB_contig_158_contig_159	WP_010885333.1	Archaea; Euryarchaeota; Thermococci; Thermococcales; Thermococcaceae; Pyrococcus	k131_55224	100	55833	54883	100	k131_55224_69	54877	55845	k131_55224	classified	based on 96/100 ORFs	Archaea: 1.00	Euryarchaeota: 1.00	based on 102/106 ORFs	Archaea: 1.00	Euryarchaeota: 1.00
11	Annotated_onlyBy_targeted_assembly	Euryarchaeota	Unclassified (no ORFs found after removing CRISPR-Cas)	OK09_16S_H.trim.trimmed.single_Cas1_new_IB_contig_158_contig_159	WP_010885333.1	Archaea; Euryarchaeota; Thermococci; Thermococcales; Thermococcaceae; Pyrococcus	k131_26326	100	1	899	94.5321	k131_26326_1	3	905	k131_26326	unclassified	no ORFs found	NA	NA	based on 2/2 ORFs	Archaea: 1.00	Euryarchaeota: 1.00
11	Annotated_onlyBy_targeted_assembly	Euryarchaeota	Unclassified (no hit to NCBI database)	OK09_16S_H.trim.trimmed.single_Cas1_new_IB_contig_158_contig_159	WP_010885333.1	Archaea; Euryarchaeota; Thermococci; Thermococcales; Thermococcaceae; Pyrococcus	k131_55094	100	1	753	79.1798	k131_55094_1	1	759	k131_55094	unclassified	no hits to database	NA	NA	based on 2/3 ORFs	Archaea: 1.00	Euryarchaeota: 1.00
11	Annotated_onlyBy_targeted_assembly	Euryarchaeota	Unclassified (no ORFs found after removing CRISPR-Cas)	OK11_6N_N_N.trim.trimmed.single_Cas1_new_IB_contig_74_contig_75	WP_010885333.1	Archaea; Euryarchaeota; Thermococci; Thermococcales; Thermococcaceae; Pyrococcus	k131_217330	100	1	301	77.7778	k131_217330_1	2	307	k131_217330	unclassified	no ORFs found	NA	NA	based on 2/2 ORFs	Archaea: 1.00	Euryarchaeota: 1.00
11	Annotated_onlyBy_targeted_assembly	Euryarchaeota	Unclassified (no ORFs found after removing CRISPR-Cas)	OK09_16S_H.trim.trimmed.single_Cas1_new_IB_contig_158_contig_159	WP_010885333.1	Archaea; Euryarchaeota; Thermococci; Thermococcales; Thermococcaceae; Pyrococcus	k131_31517	100	1	739	77.7077	k131_31517_1	2	745	k131_31517	unclassified	no ORFs found	NA	NA	based on 2/2 ORFs	Archaea: 1.00	Euryarchaeota: 1.00
11	Matched	Euryarchaeota	Euryarchaeota	OK09_16S_H.trim.trimmed.single_Cas1_new_IB_contig_158_contig_159	WP_010885333.1	Archaea; Euryarchaeota; Thermococci; Thermococcales; Thermococcaceae; Pyrococcus	k131_178197	100	667	1	70.1367	k131_178197_1	2	679	k131_178197	classified	based on 12/13 ORFs	Archaea: 1.00	Euryarchaeota: 1.00	based on 17/18 ORFs	Archaea: 1.00	Euryarchaeota: 1.00
11	Matched	Euryarchaeota	Euryarchaeota	OK09_16S_H.trim.trimmed.single_Cas1_new_IB_contig_158_contig_159	WP_010885333.1	Archaea; Euryarchaeota; Thermococci; Thermococcales; Thermococcaceae; Pyrococcus	k131_158875	100	514	1	54.0484	k131_158875_1	2	526	k131_158875	classified	based on 6/7 ORFs	Archaea: 1.00	Euryarchaeota: 1.00	based on 11/12 ORFs	Archaea: 1.00	Euryarchaeota: 1.00
11	Annotated_onlyBy_targeted_assembly	Euryarchaeota	Unclassified (no ORFs found after removing CRISPR-Cas)	OK09_16S_H.trim.trimmed.single_Cas1_new_IB_contig_158_contig_159	WP_010885333.1	Archaea; Euryarchaeota; Thermococci; Thermococcales; Thermococcaceae; Pyrococcus	k131_41488	100	1	485	50.9989	k131_41488_1	3	491	k131_41488	unclassified	no ORFs found	NA	NA	based on 2/2 ORFs	Archaea: 1.00	Euryarchaeota: 1.00
12	Annotated_onlyBy_targeted_assembly	Euryarchaeota	Unclassified (no ORFs found after removing CRISPR-Cas)	OK09_10.trim.trimmed.single_Cas1_new_IB_contig_180_contig_181	WP_011012258.1	Archaea; Euryarchaeota; Thermococci; Thermococcales; Thermococcaceae; Pyrococcus	k131_73873	100	161	1111	100	k131_73873_1	149	1117	k131_73873	unclassified	no ORFs found	NA	NA	based on 2/2 ORFs	Archaea: 1.00	Euryarchaeota: 1.00
12	Annotated_onlyBy_targeted_assembly	Euryarchaeota	Unclassified (no ORFs found after removing CRISPR-Cas)	OK09_10.trim.trimmed.single_Cas1_new_IB_contig_180_contig_181	WP_011012258.1	Archaea; Euryarchaeota; Thermococci; Thermococcales; Thermococcaceae; Pyrococcus	k131_31499	100	500	1450	100	k131_31499_2	488	1456	k131_31499	unclassified	no ORFs found	NA	NA	based on 3/3 ORFs	Archaea: 1.00	Euryarchaeota: 1.00
12	Annotated_onlyBy_targeted_assembly	Euryarchaeota	Unclassified (no ORFs found after removing CRISPR-Cas)	OK09_10.trim.trimmed.single_Cas1_new_IB_contig_180_contig_181	WP_011012258.1	Archaea; Euryarchaeota; Thermococci; Thermococcales; Thermococcaceae; Pyrococcus	k131_162759	100	2125	1175	100	k131_162759_2	1169	2137	k131_162759	unclassified	no ORFs found	NA	NA	based on 4/4 ORFs	Archaea: 1.00	Euryarchaeota: 1.00
12	Annotated_onlyBy_targeted_assembly	Euryarchaeota	Unclassified (no ORFs found after removing CRISPR-Cas)	OK09_10.trim.trimmed.single_Cas1_new_IB_contig_180_contig_181	WP_011012258.1	Archaea; Euryarchaeota; Thermococci; Thermococcales; Thermococcaceae; Pyrococcus	k131_30116	100	2126	1176	100	k131_30116_2	1170	2138	k131_30116	unclassified	no ORFs found	NA	NA	based on 6/6 ORFs	Archaea: 1.00	Euryarchaeota: 1.00
12	Annotated_onlyBy_targeted_assembly	Euryarchaeota	Unclassified (no ORFs found after removing CRISPR-Cas)	OK09_10.trim.trimmed.single_Cas1_new_IB_contig_180_contig_181	WP_011012258.1	Archaea; Euryarchaeota; Thermococci; Thermococcales; Thermococcaceae; Pyrococcus	k131_161772	100	2127	1177	100	k131_161772_2	1171	2139	k131_161772	unclassified	no ORFs found	NA	NA	based on 6/6 ORFs	Archaea: 1.00	Euryarchaeota: 1.00
12	Annotated_onlyBy_targeted_assembly	Euryarchaeota	Unclassified (no ORFs found after removing CRISPR-Cas)	OK09_10.trim.trimmed.single_Cas1_new_IB_contig_180_contig_181	WP_011012258.1	Archaea; Euryarchaeota; Thermococci; Thermococcales; Thermococcaceae; Pyrococcus	k131_128693	100	1792	2742	100	k131_128693_3	1780	2748	k131_128693	unclassified	no ORFs found	NA	NA	based on 4/4 ORFs	Archaea: 1.00	Euryarchaeota: 1.00
12	Annotated_onlyBy_targeted_assembly	Euryarchaeota	Unclassified (no ORFs found after removing CRISPR-Cas)	OK09_10.trim.trimmed.single_Cas1_new_IB_contig_180_contig_181	WP_011012258.1	Archaea; Euryarchaeota; Thermococci; Thermococcales; Thermococcaceae; Pyrococcus	k131_221928	100	4407	5357	100	k131_221928_5	4395	5363	k131_221928	unclassified	no ORFs found	NA	NA	based on 6/6 ORFs	Archaea: 1.00	Euryarchaeota: 1.00
12	Matched	Euryarchaeota	Euryarchaeota	OK09_10.trim.trimmed.single_Cas1_new_IB_contig_180_contig_181	WP_011012258.1	Archaea; Euryarchaeota; Thermococci; Thermococcales; Thermococcaceae; Pyrococcus	k131_145833	100	1791	841	100	k131_145833_2	835	1803	k131_145833	classified	based on 1/1 ORFs	Archaea: 1.00	Euryarchaeota: 1.00	based on 7/7 ORFs	Archaea: 1.00	Euryarchaeota: 1.00
12	Matched	Euryarchaeota	Euryarchaeota	OK09_10.trim.trimmed.single_Cas1_new_IB_contig_180_contig_181	WP_011012258.1	Archaea; Euryarchaeota; Thermococci; Thermococcales; Thermococcaceae; Pyrococcus	k131_26831	100	1867	917	100	k131_26831_3	911	1879	k131_26831	classified	based on 17/18 ORFs	Archaea: 1.00	Euryarchaeota: 1.00	based on 27/28 ORFs	Archaea: 1.00	Euryarchaeota: 1.00
12	Matched	Euryarchaeota	Euryarchaeota	OK09_10.trim.trimmed.single_Cas1_new_IB_contig_180_contig_181	WP_011012258.1	Archaea; Euryarchaeota; Thermococci; Thermococcales; Thermococcaceae; Pyrococcus	k131_28240	100	2125	1175	100	k131_28240_2	1169	2137	k131_28240	classified	based on 4/4 ORFs	Archaea: 1.00	Euryarchaeota: 1.00	based on 12/12 ORFs	Archaea: 1.00	Euryarchaeota: 1.00
12	Matched	Euryarchaeota	Euryarchaeota	OK09_10.trim.trimmed.single_Cas1_new_IB_contig_180_contig_181	WP_011012258.1	Archaea; Euryarchaeota; Thermococci; Thermococcales; Thermococcaceae; Pyrococcus	k131_33118	100	2133	1183	100	k131_33118_2	1177	2145	k131_33118	classified	based on 1/1 ORFs	Archaea: 1.00	Euryarchaeota: 1.00	based on 7/7 ORFs	Archaea: 1.00	Euryarchaeota: 1.00
12	Matched	Euryarchaeota	Euryarchaeota	OK09_10.trim.trimmed.single_Cas1_new_IB_contig_180_contig_181	WP_011012258.1	Archaea; Euryarchaeota; Thermococci; Thermococcales; Thermococcaceae; Pyrococcus	k131_27310	100	2557	1607	100	k131_27310_2	1601	2569	k131_27310	classified	based on 71/71 ORFs	Archaea: 1.00	Euryarchaeota: 1.00	based on 81/81 ORFs	Archaea: 1.00	Euryarchaeota: 1.00
12	Matched	Euryarchaeota	Euryarchaeota	OK09_10.trim.trimmed.single_Cas1_new_IB_contig_180_contig_181	WP_011012258.1	Archaea; Euryarchaeota; Thermococci; Thermococcales; Thermococcaceae; Pyrococcus	k131_154892	100	3161	2211	100	k131_154892_2	2205	3173	k131_154892	classified	based on 11/11 ORFs	Archaea: 1.00	Euryarchaeota: 1.00	based on 21/21 ORFs	Archaea: 1.00	Euryarchaeota: 1.00
12	Matched	Euryarchaeota	Euryarchaeota	OK09_10.trim.trimmed.single_Cas1_new_IB_contig_180_contig_181	WP_011012258.1	Archaea; Euryarchaeota; Thermococci; Thermococcales; Thermococcaceae; Pyrococcus	k131_12265	100	3357	2407	100	k131_12265_2	2401	3369	k131_12265	classified	based on 11/11 ORFs	Archaea: 1.00	Euryarchaeota: 1.00	based on 21/21 ORFs	Archaea: 1.00	Euryarchaeota: 1.00
12	Matched	Euryarchaeota	Euryarchaeota	OK09_10.trim.trimmed.single_Cas1_new_IB_contig_180_contig_181	WP_011012258.1	Archaea; Euryarchaeota; Thermococci; Thermococcales; Thermococcaceae; Pyrococcus	k131_64003	100	3361	2411	100	k131_64003_2	2405	3373	k131_64003	classified	based on 71/71 ORFs	Archaea: 1.00	Euryarchaeota: 1.00	based on 81/81 ORFs	Archaea: 1.00	Euryarchaeota: 1.00
12	Matched	Euryarchaeota	Euryarchaeota	OK09_10.trim.trimmed.single_Cas1_new_IB_contig_180_contig_181	WP_011012258.1	Archaea; Euryarchaeota; Thermococci; Thermococcales; Thermococcaceae; Pyrococcus	k131_138197	100	3492	2542	100	k131_138197_2	2536	3504	k131_138197	classified	based on 71/71 ORFs	Archaea: 1.00	Euryarchaeota: 1.00	based on 81/81 ORFs	Archaea: 1.00	Euryarchaeota: 1.00
12	Matched	Euryarchaeota	Euryarchaeota	OK09_10.trim.trimmed.single_Cas1_new_IB_contig_180_contig_181	WP_011012258.1	Archaea; Euryarchaeota; Thermococci; Thermococcales; Thermococcaceae; Pyrococcus	k131_87807	100	3563	2613	100	k131_87807_2	2607	3575	k131_87807	classified	based on 71/71 ORFs	Archaea: 1.00	Euryarchaeota: 1.00	based on 81/81 ORFs	Archaea: 1.00	Euryarchaeota: 1.00
12	Matched	Euryarchaeota	Euryarchaeota	OK09_10.trim.trimmed.single_Cas1_new_IB_contig_180_contig_181	WP_011012258.1	Archaea; Euryarchaeota; Thermococci; Thermococcales; Thermococcaceae; Pyrococcus	k131_82438	100	4746	5696	100	k131_82438_6	4734	5702	k131_82438	classified	based on 1/1 ORFs	Archaea: 1.00	Euryarchaeota: 1.00	based on 7/7 ORFs	Archaea: 1.00	Euryarchaeota: 1.00
12	Matched	Euryarchaeota	Euryarchaeota	OK09_10.trim.trimmed.single_Cas1_new_IB_contig_180_contig_181	WP_011012258.1	Archaea; Euryarchaeota; Thermococci; Thermococcales; Thermococcaceae; Pyrococcus	k131_208526	100	5845	6795	100	k131_208526_7	5833	6801	k131_208526	classified	based on 2/2 ORFs	Archaea: 1.00	Euryarchaeota: 1.00	based on 8/8 ORFs	Archaea: 1.00	Euryarchaeota: 1.00
12	Matched	Euryarchaeota	Euryarchaeota	OK09_10.trim.trimmed.single_Cas1_new_IB_contig_180_contig_181	WP_011012258.1	Archaea; Euryarchaeota; Thermococci; Thermococcales; Thermococcaceae; Pyrococcus	k131_128220	100	8488	9438	100	k131_128220_10	8476	9444	k131_128220	classified	based on 4/4 ORFs	Archaea: 1.00	Euryarchaeota: 1.00	based on 11/11 ORFs	Archaea: 1.00	Euryarchaeota: 1.00
12	Matched	Euryarchaeota	Euryarchaeota	OK09_10.trim.trimmed.single_Cas1_new_IB_contig_180_contig_181	WP_011012258.1	Archaea; Euryarchaeota; Thermococci; Thermococcales; Thermococcaceae; Pyrococcus	k131_20326	100	24711	25661	100	k131_20326_20	24699	25667	k131_20326	classified	based on 11/11 ORFs	Archaea: 1.00	Euryarchaeota: 1.00	based on 21/21 ORFs	Archaea: 1.00	Euryarchaeota: 1.00
12	Matched	Euryarchaeota	Euryarchaeota	OK09_10.trim.trimmed.single_Cas1_new_IB_contig_180_contig_181	WP_011012258.1	Archaea; Euryarchaeota; Thermococci; Thermococcales; Thermococcaceae; Pyrococcus	k131_97155	100	74870	75820	100	k131_97155_80	74858	75826	k131_97155	classified	based on 71/71 ORFs	Archaea: 1.00	Euryarchaeota: 1.00	based on 81/81 ORFs	Archaea: 1.00	Euryarchaeota: 1.00
12	Annotated_onlyBy_targeted_assembly	Euryarchaeota	Unclassified (no ORFs found after removing CRISPR-Cas)	OK09_10.trim.trimmed.single_Cas1_new_IB_contig_180_contig_181	WP_011012258.1	Archaea; Euryarchaeota; Thermococci; Thermococcales; Thermococcaceae; Pyrococcus	k131_163446	100	928	1	97.5815	k131_163446_1	2	940	k131_163446	unclassified	no ORFs found	NA	NA	based on 3/3 ORFs	Archaea: 1.00	Euryarchaeota: 1.00
12	Annotated_onlyBy_targeted_assembly	Euryarchaeota	Unclassified (no ORFs found after removing CRISPR-Cas)	OK09_10.trim.trimmed.single_Cas1_new_IB_contig_180_contig_181	WP_011012258.1	Archaea; Euryarchaeota; Thermococci; Thermococcales; Thermococcaceae; Pyrococcus	k131_83507	100	1666	2503	88.1178	k131_83507_3	1654	2502	k131_83507	unclassified	no ORFs found	NA	NA	based on 3/3 ORFs	Archaea: 1.00	Euryarchaeota: 1.00
13	Matched	Acidobacteria	Acidobacteria	OK12_6N_N_N.trim.trimmed.single_Cas1_new_IB_contig_170_contig_171	OLE51698.1	Bacteria; Acidobacteria	k131_378272	97.458	3108	3579	82.3735	NA	NA	NA	k131_378272	classified	based on 3/4 ORFs	Bacteria: 1.00	Acidobacteria: 1.00	based on 3/4 ORFs	Bacteria: 1.00	Acidobacteria: 1.00
14	Annotated_onlyBy_targeted_assembly	Proteobacteria	Unclassified (no ORFs found after removing CRISPR-Cas)	OK12_20N_H_N.trim.trimmed.single_Cas1_new1_ICID_contig_450_contig_451	WP_008386677.1	Bacteria; Proteobacteria; Alphaproteobacteria; Rhodobacterales; Rhodobacteraceae; Rhodovulum	k131_70873	98.57	909	1	91.8182	k131_70873_1	1	1632	k131_70873	unclassified	no ORFs found	NA	NA	based on 1/1 ORFs	Bacteria: 1.00	Proteobacteria: 1.00
15	Annotated_onlyBy_targeted_assembly	Proteobacteria	Unclassified (no ORFs found after removing CRISPR-Cas)	OK12_20N_H_N.trim.trimmed.single_Cas1_new1_ICID_contig_450_contig_451	WP_008386677.1	Bacteria; Proteobacteria; Alphaproteobacteria; Rhodobacterales; Rhodobacteraceae; Rhodovulum	k131_345192	100	797	1786	100	k131_345192_1	74	1804	k131_345192	unclassified	no ORFs found	NA	NA	based on 2/2 ORFs	Bacteria: 1.00	Proteobacteria: 1.00
16	Matched	Acidobacteria	Acidobacteria	OK09_16S_H.trim.trimmed.single_Cas1_new1_ICID_contig_130_contig_131	CDM65525.1	Bacteria; Acidobacteria; Blastocatellia; Blastocatellales; Pyrinomonadaceae; Pyrinomonas	k131_117081	100	2141	1680	100	NA	NA	NA	k131_117081	classified	based on 8/12 ORFs	Bacteria: 1.00	Acidobacteria: 0.67	based on 12/16 ORFs	Bacteria: 0.83	not classified
17	Matched	Acidobacteria	Acidobacteria	OK12_23N_N_N.trim.trimmed.single_Cas1_new2_IIIIII_contig_302_contig_303	CDM65525.1	Bacteria; Acidobacteria; Blastocatellia; Blastocatellales; Pyrinomonadaceae; Pyrinomonas	k131_19517	100	1109	642	100	NA	NA	NA	k131_19517	classified	based on 1/1 ORFs	Bacteria: 1.00	Acidobacteria: 1.00	based on 2/2 ORFs	Bacteria: 1.00	Acidobacteria: 1.00
18	Matched	Acidobacteria	Acidobacteria	OK10_19N_N.trim.trimmed.single_Cas1_new1_ICID_contig_150_contig_151	PYP84388.1	Bacteria; Acidobacteria; Blastocatellia	k131_165508	99.88	1044	213	87.2117	NA	NA	NA	k131_165508	classified	based on 1/1 ORFs	Bacteria: 1.00	Acidobacteria: 1.00	based on 2/2 ORFs	Bacteria: 1.00	Acidobacteria: 1.00
19	Matched	Acidobacteria	Acidobacteria	OK12_6N_N_N.trim.trimmed.single_Cas1_new1_ICID_contig_156_contig_157	PYP84388.1	Bacteria; Acidobacteria; Blastocatellia	k131_16406	100	4476	5465	100	NA	NA	NA	k131_16406	classified	based on 2/3 ORFs	Bacteria: 1.00	Acidobacteria: 0.70	based on 5/6 ORFs	Bacteria: 0.83	not classified
20	Annotated_onlyBy_targeted_assembly	Acidobacteria	Unclassified	OK09_16S_H.trim.trimmed.single_Cas1_new1_ICID_contig_136_contig_137	PYP84388.1	Bacteria; Acidobacteria; Blastocatellia	k131_117727	100	3189	2200	100	NA	NA	NA	k131_117727	classified	based on 16/20 ORFs	Bacteria: 1.00	not classified	based on 17/21 ORFs	Bacteria: 1.00	not classified
21	Matched	Acidobacteria	Acidobacteria	OK16_16N_H_N.trim.trimmed.single_Cas1_new1_ICID_contig_1338_contig_1339	PYS85064.1	Bacteria; Acidobacteria	k131_94956	95.205	962	1107	71.5686	NA	NA	NA	k131_94956	classified	based on 2/2 ORFs	Bacteria: 1.00	Acidobacteria: 1.00	based on 2/2 ORFs	Bacteria: 1.00	Acidobacteria: 1.00
22	Matched	Acidobacteria	Acidobacteria	OK13_10N_H_N.trim.trimmed.single_Cas1_new1_ICID_contig_78_contig_79	PYP84388.1	Bacteria; Acidobacteria; Blastocatellia	k131_158431	100	605	1594	100	NA	NA	NA	k131_158431	classified	based on 1/1 ORFs	Bacteria: 1.00	Acidobacteria: 1.00	based on 1/1 ORFs	Bacteria: 1.00	Acidobacteria: 1.00
23	Matched	Acidobacteria	Acidobacteria	OK14_6N_N_N.trim.trimmed.single_Cas1_new1_ICID_contig_132_contig_133	PYP84388.1	Bacteria; Acidobacteria; Blastocatellia	k131_100612	100	41729	42718	100	NA	NA	NA	k131_100612	classified	based on 29/34 ORFs	Bacteria: 1.00	Acidobacteria: 0.63	based on 32/37 ORFs	Bacteria: 0.95	Acidobacteria: 0.56
24	Annotated_onlyBy_targeted_assembly	Proteobacteria	Unclassified	OK15_3N_N_N.trim.trimmed.single_Cas1_new1_ICID_contig_214_contig_215	TMQ12225.1	Bacteria; Proteobacteria; Deltaproteobacteria	k131_136436	100	928	722	100	NA	NA	NA	k131_136436	classified	based on 1/1 ORFs	not classified	not classified	based on 2/2 ORFs	not classified	not classified
25	Unclassified	Unclassified	Unclassified	OK16_19N_N_N.trim.trimmed.single_Cas1_new1_ICID_contig_940_contig_941	GBC78264.1	Bacteria;Unclassified	k131_300307	100	1	362	93.5401	NA	NA	NA	k131_300307	classified	based on 1/1 ORFs	not classified	not classified	based on 1/1 ORFs	not classified	not classified
